# Supplementary material for: Thorium divanadate dihydrate, Th(V2O7)(H2O)2
Source: Acta Crystallogr Sect E Struct Rep Online. 2011 Sep 30;67(Pt 10):i60. doi: 10.1107/S1600536811039584 (PMC3201356; doi:10.1107/S1600536811039584)
Supplement: Supplementary file 1 [file e-67-00i60-sup1.cif]

##############################################################################
#                                                                            #
# This CIF contains the data in a paper accepted for publication in          #
# Acta Crystallographica Section E. It conforms to the requirements of       #
# Notes for Authors for Acta Crystallographica Section E, and has been       #
# peer reviewed under the auspices of the IUCr Commission on Journals.       #
#                                                                            #
# Full details of the Crystallographic Information File format               #
# are given in the paper "The Crystallographic Information File (CIF):       #
# a New Standard Archive File for Crystallography" by S. R. Hall, F. H.      #
# Allen and I. D. Brown [Acta Cryst. (1991), A47, 655-685].                  #
#                                                                            #
# The current version of the core CIF dictionary is obtainable from          #
# ftp://ftp.iucr.org/pub/cif_core.dic.                                       #
#                                                                            #
# Software is freely available for graphical display of the structure(s)     #
# in this CIF. For information consult the CIF software page                 #
# http://www.iucr.org/resources/cif/software.                                #
#                                                                            #
# This file may be used for bona fide research purposes within the           #
# scientific community so long as proper attribution is given to the journal # 
# article from which it was obtained.                                        #
#                                                                            #
##############################################################################
data_I
_audit_creation_method     SHELXL-97
_chemical_name_systematic
;
Thorium divanadate dihydrate
;
_chemical_name_common     'Thorium divanadate dihydrate'
_chemical_formula_sum     'H4 O9 Th V2'
_chemical_formula_structural     'Th (V2 O7) (H2 O)2'
_chemical_formula_iupac     'Th (V2 O7) (H2 O)2'
_chemical_formula_weight     481.95
_chemical_melting_point     ?
_symmetry_cell_setting     triclinic
_symmetry_space_group_name_H-M     'P -1'
_symmetry_space_group_name_Hall     '-P 1'
loop_
    _symmetry_equiv_pos_as_xyz
    'x, y, z'
    '-x, -y, -z'
_cell_length_a     7.0432(4)
_cell_length_b     7.3702(4)
_cell_length_c     7.7204(4)
_cell_angle_alpha     77.849(2)
_cell_angle_beta     74.831(2)
_cell_angle_gamma     85.934(2)
_cell_volume     378.08(4)
_cell_formula_units_Z     2
_cell_measurement_reflns_used     3576
_cell_measurement_theta_min     2.83
_cell_measurement_theta_max     36.00
_cell_measurement_temperature     296(2)
_exptl_crystal_description     prism
_exptl_crystal_colour     yellow
_exptl_crystal_size_max     0.19
_exptl_crystal_size_mid     0.12
_exptl_crystal_size_min     0.10
_exptl_crystal_density_diffrn     4.233
_exptl_crystal_density_meas     ?
_exptl_crystal_density_method     'not measured'
_exptl_crystal_F_000     424
_exptl_absorpt_coefficient_mu     22.056
_exptl_absorpt_correction_type     multi-scan
_exptl_absorpt_process_details     '(SADABS; Bruker, 2005)'
_exptl_absorpt_correction_T_min     0.052
_exptl_absorpt_correction_T_max     0.110
_exptl_special_details     ?
_diffrn_ambient_temperature     296(2)
_diffrn_radiation_type     MoK\a
_diffrn_radiation_wavelength     0.71073
_diffrn_radiation_source     'fine-focus sealed tube'
_diffrn_radiation_monochromator     graphite
_diffrn_measurement_device_type     'Bruker X8 APEXII diffractometer'
_diffrn_measurement_method     '\f and \w'
_diffrn_reflns_number     15216
_diffrn_reflns_av_R_equivalents     0.0311
_diffrn_reflns_av_sigmaI/netI     0.0245
_diffrn_reflns_theta_min     2.83
_diffrn_reflns_theta_max     36.00
_diffrn_reflns_theta_full     36.00
_diffrn_measured_fraction_theta_max     0.999
_diffrn_measured_fraction_theta_full     0.999
_diffrn_reflns_limit_h_min     -11
_diffrn_reflns_limit_h_max     11
_diffrn_reflns_limit_k_min     -12
_diffrn_reflns_limit_k_max     12
_diffrn_reflns_limit_l_min     -12
_diffrn_reflns_limit_l_max     12
_refine_special_details
;
Refinement of <i>F</i>^2^ against all reflections. The weighted <i>R</i>-factor
<i>wR</i> and goodness of fit <i>S</i> are based on <i>F</i>^2^, conventional
<i>R</i>-factors <i>R</i> are based on <i>F</i>, with <i>F</i> set to zero for
negative <i>F</i>^2^. The threshold expression of <i>F</i>^2^ >
\s(<i>F</i>^2^) is used only for calculating <i>R</i>-factors(gt) <i>etc</i>.
and is not relevant to the choice of reflections for refinement.
<i>R</i>-factors based on <i>F</i>^2^ are statistically about twice as large
as those based on <i>F</i>, and <i>R</i>- factors based on all data will be
even larger.
;
_reflns_number_total     3576
_reflns_number_gt     3506
_reflns_threshold_expression     I>2sigma(I)
_refine_ls_structure_factor_coef     Fsqd
_refine_ls_matrix_type     full
_refine_ls_R_factor_all     0.0148
_refine_ls_R_factor_gt     0.0142
_refine_ls_wR_factor_gt     0.0324
_refine_ls_wR_factor_ref     0.0326
_refine_ls_goodness_of_fit_ref     1.153
_refine_ls_restrained_S_all     1.153
_refine_ls_number_reflns     3576
_refine_ls_number_parameters     110
_refine_ls_number_restraints     0
_refine_ls_hydrogen_treatment     constr
_refine_ls_weighting_scheme     calc
_refine_ls_weighting_details
         'calc w=1/[\s^2^(Fo^2^)+(0.0019P)^2^+0.3878P] where P=(Fo^2^+2Fc^2^)/3'
_atom_sites_solution_hydrogens     difmap
_atom_sites_solution_primary     direct
_atom_sites_solution_secondary     difmap
_refine_ls_shift/su_max     0.003
_refine_ls_shift/su_mean     0.000
_refine_diff_density_max     1.601
_refine_diff_density_min     -1.256
_refine_ls_extinction_method     'SHELXL97 (Sheldrick, 2008)'
_refine_ls_extinction_coef     0.0083(3)
_refine_ls_extinction_expression
                                  'Fc^*^=kFc[1+0.001xFc^2^\l^3^/sin(2\q)]^-1/4^'
loop_
    _atom_type_symbol
    _atom_type_description
    _atom_type_scat_dispersion_real
    _atom_type_scat_dispersion_imag
    _atom_type_scat_source
    'H' 'H' 0.0000 0.0000
                         'International Tables Vol C Tables 4.2.6.8 and 6.1.1.4'
    'O' 'O' 0.0106 0.0060
                         'International Tables Vol C Tables 4.2.6.8 and 6.1.1.4'
    'V' 'V' 0.3005 0.5294
                         'International Tables Vol C Tables 4.2.6.8 and 6.1.1.4'
    'Th' 'Th' -7.2400 8.8979
                         'International Tables Vol C Tables 4.2.6.8 and 6.1.1.4'
_computing_data_collection     'APEX2 (Bruker, 2005)'
_computing_cell_refinement     'SAINT (Bruker, 2005)'
_computing_data_reduction     'SAINT (Bruker, 2005)'
_computing_structure_solution     'SHELXS97 (Sheldrick, 2008)'
_computing_structure_refinement     'SHELXL97 (Sheldrick, 2008)'
_computing_molecular_graphics
          'ORTEP-3 for Windows (Farrugia, 1997) and DIAMOND (Brandenburg, 2006)'
_computing_publication_material     'WinGX (Farrugia, 1999)'
loop_
    _atom_site_type_symbol
    _atom_site_label
    _atom_site_fract_x
    _atom_site_fract_y
    _atom_site_fract_z
    _atom_site_U_iso_or_equiv
    _atom_site_adp_type
    _atom_site_calc_flag
    _atom_site_refinement_flags
    _atom_site_occupancy
    _atom_site_symmetry_multiplicity
    _atom_site_disorder_assembly
    _atom_site_disorder_group
    Th Th1 0.358260(9) 0.244262(9) 1.084559(8) 0.00611(3) Uani d . 1 1 . .
    V V1 0.79469(5) 0.33646(5) 0.25516(4) 0.00702(6) Uani d . 1 1 . .
    V V2 0.72488(5) 0.29521(5) 0.70555(4) 0.00705(6) Uani d . 1 1 . .
    O O7 0.6164(2) 0.4536(2) 0.8411(2) 0.0112(3) Uani d . 1 1 . .
    O O1 0.6561(2) 0.2001(2) 0.1850(2) 0.0122(3) Uani d . 1 1 . .
    O O6 0.6084(3) 0.0958(2) 0.8397(2) 0.0137(3) Uani d . 1 1 . .
    O O3 1.0237(2) 0.2469(2) 0.2411(2) 0.0153(3) Uani d . 1 1 . .
    O O2 0.7983(3) 0.5430(2) 0.1207(2) 0.0162(3) Uani d . 1 1 . .
    O O4 0.6682(3) 0.3462(2) 0.4897(2) 0.0151(3) Uani d . 1 1 . .
    O O5 0.9622(3) 0.2782(3) 0.6782(2) 0.0191(3) Uani d . 1 1 . .
    O O8 0.2995(3) 0.1801(3) 1.4332(2) 0.0250(4) Uani d . 1 1 . .
    H H8A 0.3836 0.1644 1.4984 0.030 Uiso d R 1 1 . .
    H H8B 0.1908 0.2063 1.5061 0.030 Uiso d R 1 1 . .
    O O9 0.1870(4) 0.1056(3) 0.9082(4) 0.0366(6) Uani d . 1 1 . .
    H H9A 0.2211 0.0097 0.8594 0.044 Uiso d R 1 1 . .
    H H9B 0.1036 0.1642 0.8519 0.044 Uiso d R 1 1 . .
loop_
    _atom_site_aniso_label
    _atom_site_aniso_U_11
    _atom_site_aniso_U_22
    _atom_site_aniso_U_33
    _atom_site_aniso_U_12
    _atom_site_aniso_U_13
    _atom_site_aniso_U_23
    Th1 0.00668(4) 0.00456(3) 0.00738(3) 0.00008(2) -0.00182(2) -0.00181(2)
    V1 0.00677(13) 0.00767(13) 0.00671(12) -0.00029(10) -0.00215(10)
                                                                    -0.00106(10)
    V2 0.00842(13) 0.00610(13) 0.00644(12) 0.00028(10) -0.00092(10) -0.00219(10)
    O7 0.0146(7) 0.0082(6) 0.0112(6) 0.0006(5) -0.0021(5) -0.0050(5)
    O1 0.0109(6) 0.0117(7) 0.0160(6) 0.0013(5) -0.0050(5) -0.0054(5)
    O6 0.0204(8) 0.0070(6) 0.0129(6) -0.0018(6) -0.0026(6) -0.0016(5)
    O3 0.0097(6) 0.0200(8) 0.0139(6) 0.0018(6) -0.0020(5) -0.0006(6)
    O2 0.0186(8) 0.0122(7) 0.0176(7) -0.0045(6) -0.0092(6) 0.0049(6)
    O4 0.0159(7) 0.0211(8) 0.0084(6) 0.0043(6) -0.0033(5) -0.0046(5)
    O5 0.0100(7) 0.0303(10) 0.0163(7) 0.0025(7) -0.0016(6) -0.0063(7)
    O8 0.0151(8) 0.0467(13) 0.0123(7) 0.0038(8) -0.0024(6) -0.0066(7)
    O9 0.0460(13) 0.0252(10) 0.0645(15) 0.0236(10) -0.0464(13) -0.0327(11)
_geom_special_details
;
All e.s.d.'s (except the e.s.d. in the dihedral angle between two l.s. planes)
are estimated using the full covariance matrix. The cell e.s.d.'s are taken
into account individually in the estimation of e.s.d.'s in distances, angles
and torsion angles; correlations between e.s.d.'s in cell parameters are only
used when they are defined by crystal symmetry. An approximate (isotropic)
treatment of cell e.s.d.'s is used for estimating e.s.d.'s involving l.s.
planes.
;
loop_
    _geom_bond_atom_site_label_1
    _geom_bond_atom_site_label_2
    _geom_bond_site_symmetry_2
    _geom_bond_distance
    _geom_bond_publ_flag
    Th1 O3 1_456 2.3508(16) ?
    Th1 O1 1_556 2.3988(15) ?
    Th1 O2 2_666 2.4104(15) ?
    Th1 O7 2_667 2.4430(16) ?
    Th1 O9 . 2.4440(19) ?
    Th1 O6 2_657 2.4598(16) ?
    Th1 O8 . 2.5593(17) ?
    Th1 O7 . 2.5706(16) ?
    Th1 O6 . 2.5937(17) ?
    V1 O2 . 1.6498(16) ?
    V1 O3 . 1.6845(16) ?
    V1 O1 . 1.7037(16) ?
    V1 O4 . 1.8109(16) ?
    V2 O5 . 1.6285(17) ?
    V2 O6 . 1.7296(16) ?
    V2 O7 . 1.7351(16) ?
    V2 O4 . 1.7722(15) ?
    O8 H8A . 0.8599 ?
    O8 H8B . 0.8599 ?
    O9 H9A . 0.8600 ?
    O9 H9B . 0.8600 ?
loop_
    _geom_angle_atom_site_label_1
    _geom_angle_atom_site_label_2
    _geom_angle_atom_site_label_3
    _geom_angle_site_symmetry_1
    _geom_angle_site_symmetry_3
    _geom_angle
    _geom_angle_publ_flag
    O3 Th1 O1 1_456 1_556 133.04(5) ?
    O3 Th1 O2 1_456 2_666 74.96(6) ?
    O1 Th1 O2 1_556 2_666 141.47(6) ?
    O3 Th1 O7 1_456 2_667 87.85(6) ?
    O1 Th1 O7 1_556 2_667 79.21(5) ?
    O2 Th1 O7 2_666 2_667 75.88(6) ?
    O3 Th1 O9 1_456 . 74.46(8) ?
    O1 Th1 O9 1_556 . 139.27(6) ?
    O2 Th1 O9 2_666 . 63.63(7) ?
    O7 Th1 O9 2_667 . 138.65(6) ?
    O3 Th1 O6 1_456 2_657 93.95(6) ?
    O1 Th1 O6 1_556 2_657 77.24(6) ?
    O2 Th1 O6 2_666 2_657 134.16(6) ?
    O7 Th1 O6 2_667 2_657 149.25(5) ?
    O9 Th1 O6 . 2_657 70.53(6) ?
    O3 Th1 O8 1_456 . 66.51(6) ?
    O1 Th1 O8 1_556 . 66.54(6) ?
    O2 Th1 O8 2_666 . 131.90(7) ?
    O7 Th1 O8 2_667 . 75.03(6) ?
    O9 Th1 O8 . . 126.93(8) ?
    O6 Th1 O8 2_657 . 77.61(6) ?
    O3 Th1 O7 1_456 . 140.50(5) ?
    O1 Th1 O7 1_556 . 73.42(5) ?
    O2 Th1 O7 2_666 . 69.92(5) ?
    O7 Th1 O7 2_667 . 66.76(6) ?
    O9 Th1 O7 . . 104.44(8) ?
    O6 Th1 O7 2_657 . 123.52(5) ?
    O8 Th1 O7 . . 128.58(6) ?
    O3 Th1 O6 1_456 . 142.46(6) ?
    O1 Th1 O6 1_556 . 74.59(5) ?
    O2 Th1 O6 2_666 . 97.58(6) ?
    O7 Th1 O6 2_667 . 126.68(5) ?
    O9 Th1 O6 . . 69.48(7) ?
    O6 Th1 O6 2_657 . 64.61(6) ?
    O8 Th1 O6 . . 130.52(6) ?
    O7 Th1 O6 . . 61.59(5) ?
    O2 V1 O3 . . 111.26(9) ?
    O2 V1 O1 . . 106.38(8) ?
    O3 V1 O1 . . 110.92(8) ?
    O2 V1 O4 . . 110.99(9) ?
    O3 V1 O4 . . 111.03(8) ?
    O1 V1 O4 . . 106.04(8) ?
    O5 V2 O6 . . 111.61(9) ?
    O5 V2 O7 . . 112.45(9) ?
    O6 V2 O7 . . 99.47(8) ?
    O5 V2 O4 . . 110.14(8) ?
    O6 V2 O4 . . 110.71(8) ?
    O7 V2 O4 . . 112.08(8) ?
    V2 O4 V1 . . 136.90(10) ?
    H8A O8 H8B . . 104.5 ?
    H9A O9 H9B . . 104.5 ?
loop_
    _geom_hbond_atom_site_label_D
    _geom_hbond_atom_site_label_H
    _geom_hbond_atom_site_label_A
    _geom_hbond_site_symmetry_A
    _geom_hbond_distance_DH
    _geom_hbond_distance_HA
    _geom_hbond_distance_DA
    _geom_hbond_angle_DHA
    O8 H8A O4 1_556 0.86 2.47 3.114(3) 133
    O8 H8B O5 1_456 0.86 1.92 2.779(3) 175
    O9 H9A O1 2_656 0.86 1.77 2.594(3) 160
    O9 H9B O5 1_455 0.86 1.90 2.741(3) 166
data_global
_journal_date_recd_electronic     2011-09-19
_journal_date_accepted     2011-09-26
_journal_name_full     'Acta Crystallographica, Section E'
_journal_year     2011
_journal_volume     67
_journal_issue     10
_journal_page_first     i60
_journal_page_last     i60
_journal_paper_category     QI
_journal_coeditor_code     FJ2454
_publ_contact_author_name     'Abderrazzak  Assani'
_publ_contact_author_address
;
Laboratoire de Chimie du Solide Appliqu\'ee,
Facult\'e des Sciences, Universit\'e Mohammed V-Agdal
Avenue Ibn Battouta, B.P. 1014, Rabat, Maroc
;
_publ_contact_author_email     'abder_assani@yahoo.fr'
_publ_contact_author_fax     '212 537 77 54 40'
_publ_contact_author_phone     '212 537 77 54 40'
_publ_section_title
;
Thorium divanadate dihydrate, Th(V~2~O~7~)(H~2~O)~2~
;
loop_
    _publ_author_name
    _publ_author_address
    'Yagoubi, Said'
;
Groupe de Radiochimie, Institut de Physique Nucl\'eaire d'Orsay UMR 8608,
Universit\'e de Paris-Sud-11, B\^at. 100, 91406 Orsay, France
;
    'El Ammari, Lahcen'
;
Laboratoire de Chimie du Solide Appliqu\'ee,
Facult\'e des Sciences, Universit\'e Mohammed V-Agdal
Avenue Ibn Battouta, BP 1014, Rabat, Morocco
;
    'Assani, Abderrazzak'
;
Laboratoire de Chimie du Solide Appliqu\'ee,
Facult\'e des Sciences, Universit\'e Mohammed V-Agdal
Avenue Ibn Battouta, BP 1014, Rabat, Morocco
;
    'Saadi, Mohamed'
;
Laboratoire de Chimie du Solide Appliqu\'ee,
Facult\'e des Sciences, Universit\'e Mohammed V-Agdal
Avenue Ibn Battouta, BP 1014, Rabat, Morocco
;
_iucr_refine_instructions_details
;
TITL EL_SA292 in P-1
CELL  0.71073   7.0432   7.3702   7.7204   77.849   74.831   85.934
ZERR     2.00   0.0004   0.0004   0.0004    0.002    0.002    0.002
LATT   1
SFAC    H    O    V    TH
UNIT    8    18   4    2
MERG   2
OMIT 0 0 1
OMIT 0 2 0
ACTA
FMAP   2
PLAN   20
BOND
BOND   $H
HTAB
L.S.   4
HTAB O8 O4_$1
HTAB O8 O5_$2
HTAB O9 O1_$3
HTAB O9 O5_$4
eqiv $1 x, y, z+1
eqiv $2 x-1, y, z+1
eqiv $3 -x+1, -y, -z+1
eqiv $4 x-1, y, z
rem DFIX   0.860 0.001 O8 H8A O8 H8B
rem DFIX 1.360 0.001 H8A H8B
rem DFIX   0.860 0.001 O9 H9A O9 H9B
rem DFIX 1.360 0.001 H9A H9B
WGHT      0.0019      0.3878
EXTI    0.008272
FVAR       0.52839
TH1   4    0.358260    0.244262    1.084559    11.00000    0.00668    0.00456 =
         0.00738   -0.00181   -0.00182    0.00008
V1    3    0.794693    0.336464    0.255158    11.00000    0.00677    0.00767 =
         0.00671   -0.00106   -0.00215   -0.00029
V2    3    0.724876    0.295210    0.705552    11.00000    0.00842    0.00610 =
         0.00644   -0.00219   -0.00092    0.00028
O7    2    0.616404    0.453607    0.841076    11.00000    0.01465    0.00817 =
         0.01123   -0.00497   -0.00207    0.00057
O1    2    0.656057    0.200092    0.184968    11.00000    0.01094    0.01166 =
         0.01595   -0.00544   -0.00505    0.00127
O6    2    0.608351    0.095812    0.839727    11.00000    0.02042    0.00704 =
         0.01288   -0.00163   -0.00258   -0.00178
O3    2    1.023723    0.246861    0.241117    11.00000    0.00969    0.02001 =
         0.01391   -0.00059   -0.00195    0.00177
O2    2    0.798343    0.543020    0.120729    11.00000    0.01862    0.01224 =
         0.01758    0.00493   -0.00924   -0.00447
O4    2    0.668195    0.346201    0.489712    11.00000    0.01588    0.02109 =
         0.00843   -0.00458   -0.00329    0.00428
O5    2    0.962246    0.278221    0.678167    11.00000    0.00996    0.03031 =
         0.01632   -0.00625   -0.00163    0.00247
O8    2    0.299537    0.180096    1.433231    11.00000    0.01507    0.04672 =
         0.01226   -0.00662   -0.00243    0.00378
AFIX   3
H8A   1    0.383622    0.164417    1.498448    11.00000   -1.20000
H8B   1    0.190785    0.206272    1.506069    11.00000   -1.20000
AFIX   0
O9    2    0.186979    0.105595    0.908226    11.00000    0.04603    0.02518 =
         0.06448   -0.03268   -0.04641    0.02364
AFIX   3
H9A   1    0.221143    0.009728    0.859422    11.00000   -1.20000
H9B   1    0.103569    0.164247    0.851913    11.00000   -1.20000
HKLF    4
REM  EL_SA292 in P-1
REM R1 =  0.0142 for   3506 Fo > 4sig(Fo)  and  0.0148 for all   3576 data
REM    110 parameters refined using      0 restraints
END
WGHT      0.0019      0.3878
REM Highest difference peak  1.601,  deepest hole -1.256,  1-sigma level  0.182
Q1    1   0.4527  0.2665  1.0719  11.00000  0.05    1.60
Q2    1   0.3642  0.1035  1.1022  11.00000  0.05    1.20
Q3    1   0.3420  0.1984  1.0226  11.00000  0.05    1.19
Q4    1   0.2622  0.2254  1.1027  11.00000  0.05    1.16
Q5    1   0.4061  0.2945  1.1243  11.00000  0.05    1.13
Q6    1   0.3609  0.3864  1.0726  11.00000  0.05    1.12
Q7    1   0.3832  0.3007  1.0143  11.00000  0.05    0.99
Q8    1   0.6960 -0.0198  0.8284  11.00000  0.05    0.94
Q9    1   0.7923  0.2309  0.4216  11.00000  0.05    0.81
Q10   1   0.2814  0.1031  1.2363  11.00000  0.05    0.79
Q11   1   0.4501  0.3821  0.9322  11.00000  0.05    0.73
Q12   1   0.4684  0.3776  1.0333  11.00000  0.05    0.72
Q13   1   0.4319  0.1384  0.9627  11.00000  0.05    0.71
Q14   1   0.5870  0.5261  1.0160  11.00000  0.05    0.71
Q15   1   0.5454  0.5551  0.8945  11.00000  0.05    0.69
Q16   1   1.1605  0.2296  0.1619  11.00000  0.05    0.65
Q17   1   1.1474  0.2673  0.0623  11.00000  0.05    0.63
Q18   1   0.4949  0.3810  1.1010  11.00000  0.05    0.62
Q19   1   0.7313  0.1436  0.7393  11.00000  0.05    0.59
Q20   1   0.2448  0.1368  0.8406  11.00000  0.05    0.58
;
