# Supplementary material for: Thorium divanadate dihydrate, Th(V2O7)(H2O)2
Source: Acta Crystallogr Sect E Struct Rep Online. 2011 Sep 30;67(Pt 10):i60. doi: 10.1107/S1600536811039584 (PMC3201356; doi:10.1107/S1600536811039584)
Supplement: Supplementary file 2 [file e-67-00i60-Isup2.hkl]

# 
# h,k,l, Fc-squared, Fo-squared, sigma(Fo-squared) and status flag 
# 
data_I
_shelx_title ' EL_SA292 in P-1' 
_shelx_refln_list_code          4 
_shelx_F_calc_maximum      198.84 
_exptl_crystal_F_000       424.00 
_reflns_d_resolution_high  0.6045 
 
loop_ 
 _symmetry_equiv_pos_as_xyz 
 'x, y, z' 
 '-x, -y, -z' 
 
_cell_length_a     7.0432 
_cell_length_b     7.3702 
_cell_length_c     7.7204 
_cell_angle_alpha  77.849 
_cell_angle_beta   74.831 
_cell_angle_gamma  85.934 
 
_shelx_F_squared_multiplier     1.000 
 
loop_ 
 _refln_index_h 
 _refln_index_k 
 _refln_index_l 
 _refln_F_squared_calc 
 _refln_F_squared_meas 
 _refln_F_squared_sigma 
 _refln_observed_status 
   1   0   0     9398.90     9168.52    226.91 o 
   2   0   0    12611.32    12410.95    307.73 o 
   3   0   0    20726.21    21449.62    302.43 o 
   4   0   0     6369.60     6421.28     91.31 o 
   5   0   0     2482.50     2434.36     36.32 o 
   6   0   0     3332.77     3295.63     52.54 o 
   7   0   0     7725.65     7694.60    133.39 o 
   8   0   0     1690.00     1727.36     41.49 o 
   9   0   0       25.26       25.46     10.53 o 
  10   0   0     1309.74     1426.85     54.63 o 
  11   0   0     2677.16     2851.33     96.98 o 
 -11   1   0      567.39      617.01     48.00 o 
 -10   1   0      822.25      863.57     39.23 o 
  -9   1   0     4211.58     4344.33    113.78 o 
  -8   1   0     2243.93     2317.10     52.78 o 
  -7   1   0       14.02       22.58      4.26 o 
  -6   1   0     4777.14     4744.10     73.55 o 
  -5   1   0    14149.35    14266.74    199.61 o 
  -4   1   0      709.17      718.72     11.75 o 
  -3   1   0     8884.57     8977.81    116.04 o 
  -2   1   0     8369.57     8456.15    109.86 o 
  -1   1   0     1281.60     1251.13     23.43 o 
   0   1   0      874.73      793.48     16.27 o 
   1   1   0     2686.01     2554.79     39.57 o 
   2   1   0    19386.04    18779.46    351.78 o 
   3   1   0     5415.00     4969.31     82.94 o 
   4   1   0     3574.13     3399.39     56.06 o 
   5   1   0     9858.71     9782.33    139.10 o 
   6   1   0     3948.17     3963.29     58.81 o 
   7   1   0       47.62       49.62      4.40 o 
   8   1   0     3354.62     3339.83     89.36 o 
   9   1   0     4541.44     4604.44    156.72 o 
  10   1   0      192.11      210.68     35.99 o 
  11   1   0      529.48      561.56     53.09 o 
 -11   2   0     1641.02     1718.16     87.58 o 
 -10   2   0     1863.13     1862.41     64.71 o 
  -9   2   0      123.28      131.39     11.02 o 
  -8   2   0     2380.17     2401.17     47.74 o 
  -7   2   0     6162.66     6137.95     97.50 o 
  -6   2   0     1830.21     1838.08     33.94 o 
  -5   2   0      110.41      115.62      6.18 o 
  -4   2   0     4492.83     4605.78     66.20 o 
  -3   2   0    29891.41    30872.11    379.36 o 
  -2   2   0     3070.45     3015.94     40.61 o 
  -1   2   0    21381.43    20862.48    459.93 o 
   1   2   0      132.16      164.79      5.64 o 
   2   2   0     2383.52     2260.99     31.97 o 
   3   2   0    11443.53    11642.41    162.40 o 
   4   2   0     4675.78     4614.02     65.24 o 
   5   2   0      298.28      298.02      7.39 o 
   6   2   0     4094.65     4050.40     65.32 o 
   7   2   0     4188.78     4212.97     88.23 o 
   8   2   0     1549.22     1520.28     53.98 o 
   9   2   0        8.78        8.73     10.34 o 
  10   2   0     2516.91     2788.05     94.89 o 
  11   2   0     3422.41     3677.33    122.89 o 
 -10   3   0     1005.58      968.73     55.82 o 
  -9   3   0     3613.18     3645.92    110.42 o 
  -8   3   0     1940.54     1978.27     36.57 o 
  -7   3   0      133.76      142.90      6.00 o 
  -6   3   0     8124.03     8164.42    127.80 o 
  -5   3   0    10562.09    10515.16    179.40 o 
  -4   3   0       23.25       35.11      4.03 o 
  -3   3   0    10087.63    10341.84    147.88 o 
  -2   3   0    11306.64    11781.73    174.31 o 
  -1   3   0     2887.99     2858.85     40.08 o 
   0   3   0      336.77      326.04      6.97 o 
   1   3   0    10328.30    10342.71    127.81 o 
   2   3   0    27870.67    27290.25    481.67 o 
   3   3   0     3452.06     3496.15     49.07 o 
   4   3   0     5749.83     5800.54     83.38 o 
   5   3   0    10042.69     9944.26    158.68 o 
   6   3   0     4700.07     4563.87    100.17 o 
   7   3   0        0.87        6.19      5.76 o 
   8   3   0     4272.05     4138.88    188.28 o 
   9   3   0     3341.40     3322.82    108.13 o 
  10   3   0       73.96       86.85     29.11 o 
 -10   4   0     1916.57     1830.74     90.39 o 
  -9   4   0        2.74       -1.77      8.35 o 
  -8   4   0     2816.21     2831.50     75.90 o 
  -7   4   0     3831.42     3834.94     62.84 o 
  -6   4   0     1139.49     1138.68     20.93 o 
  -5   4   0       25.72       36.53      3.35 o 
  -4   4   0     7064.22     7264.42    113.21 o 
  -3   4   0    21248.11    21574.74    341.17 o 
  -2   4   0        1.44        8.40      2.39 o 
  -1   4   0    17708.51    17215.25    233.44 o 
   0   4   0    14076.12    15013.22    197.31 o 
   1   4   0       79.91      112.58      6.28 o 
   2   4   0      270.49      261.28      7.07 o 
   3   4   0     7162.17     7145.63    114.00 o 
   4   4   0     5748.77     5608.96     95.61 o 
   5   4   0      386.12      415.48     13.90 o 
   6   4   0     3132.55     3044.64     77.92 o 
   7   4   0     3345.31     3161.40    100.66 o 
   8   4   0     2334.04     2111.59     74.17 o 
   9   4   0       10.48       13.10     13.37 o 
  10   4   0     3426.54     3615.27    121.64 o 
 -10   5   0      826.84      860.06     53.72 o 
  -9   5   0     3479.09     3438.03    151.98 o 
  -8   5   0     2733.74     2674.95     66.60 o 
  -7   5   0      113.81      133.68      8.10 o 
  -6   5   0     9182.45     9263.99    145.00 o 
  -5   5   0     6613.14     6763.60    106.69 o 
  -4   5   0      177.19      201.36      6.66 o 
  -3   5   0     2308.30     2349.96     39.23 o 
  -2   5   0     3760.56     3845.48     54.77 o 
  -1   5   0     7418.42     7447.75     98.99 o 
   0   5   0      506.39      575.62     13.75 o 
   1   5   0    13820.50    14000.42    197.33 o 
   2   5   0    10468.96    10400.62    159.59 o 
   3   5   0      101.14      109.32      6.42 o 
   4   5   0     2712.81     2683.73     71.63 o 
   5   5   0     6411.86     6368.19    132.65 o 
   6   5   0     3430.68     3405.83     88.20 o 
   7   5   0      739.10      758.45     29.87 o 
   8   5   0     4354.81     4312.02    137.29 o 
   9   5   0     1070.08     1073.55     70.04 o 
  10   5   0       18.37       37.10     38.68 o 
  -9   6   0      240.93      234.27     27.73 o 
  -8   6   0     1440.30     1324.69     69.76 o 
  -7   6   0     1728.21     1782.26     52.43 o 
  -6   6   0     1521.44     1593.05     34.58 o 
  -5   6   0      323.10      341.54     11.17 o 
  -4   6   0    11140.93    11369.15    176.96 o 
  -3   6   0     7370.71     7436.47    112.20 o 
  -2   6   0     1616.27     1604.70     28.79 o 
  -1   6   0     7623.59     7911.94    105.52 o 
   0   6   0     6322.57     6886.53     93.82 o 
   1   6   0      923.29      949.72     18.40 o 
   2   6   0      552.61      597.65     20.67 o 
   3   6   0     8731.44     8457.38    159.17 o 
   4   6   0     3881.36     3665.77     81.36 o 
   5   6   0      184.97      200.50     13.27 o 
   6   6   0     1573.82     1553.16     48.78 o 
   7   6   0     4123.13     3995.26    105.37 o 
   8   6   0     3276.00     3167.12    108.39 o 
   9   6   0      268.84      296.69     27.31 o 
  -8   7   0     1675.31     1637.50     86.02 o 
  -7   7   0      954.71      953.03     36.78 o 
  -6   7   0     6749.61     6760.06    140.10 o 
  -5   7   0     2140.17     2143.04     41.92 o 
  -4   7   0       19.50       34.14      5.46 o 
  -3   7   0     1105.85     1138.00     25.31 o 
  -2   7   0     6339.62     6484.61     97.61 o 
  -1   7   0     5508.46     5790.33     93.86 o 
   0   7   0      385.46      402.66     13.66 o 
   1   7   0    10277.34    10600.64    206.23 o 
   2   7   0     6012.78     5955.04    128.85 o 
   3   7   0      273.86      294.16     13.79 o 
   4   7   0     3206.02     3159.01     72.98 o 
   5   7   0     7121.58     7064.24    149.56 o 
   6   7   0     1522.62     1421.84     48.14 o 
   7   7   0     1012.41     1023.13     40.43 o 
   8   7   0     2032.93     2022.08     78.45 o 
   9   7   0      888.20      969.49     50.14 o 
  -8   8   0      784.71      745.14     54.80 o 
  -7   8   0     2548.21     2582.10    106.57 o 
  -6   8   0     1751.19     1646.04     49.02 o 
  -5   8   0      754.44      687.59     27.16 o 
  -4   8   0     7749.14     7676.73    266.22 o 
  -3   8   0     3381.31     3300.35     71.70 o 
  -2   8   0      466.21      477.18     17.34 o 
  -1   8   0     3043.20     3201.65     60.58 o 
   0   8   0     3454.44     3485.94     77.53 o 
   1   8   0      903.48      960.45     31.59 o 
   2   8   0      313.11      331.77     16.77 o 
   3   8   0     4417.15     4204.83     96.47 o 
   4   8   0     2008.29     1929.93     70.94 o 
   5   8   0      102.32      114.64     15.20 o 
   6   8   0     1215.91     1183.98     55.73 o 
   7   8   0     3416.87     3326.31    116.87 o 
   8   8   0     1382.14     1547.05     97.24 o 
  -7   9   0     1544.56     1427.99     85.17 o 
  -6   9   0     2938.37     2844.62    139.52 o 
  -5   9   0      552.10      522.98     30.81 o 
  -4   9   0       80.05       79.88     12.61 o 
  -3   9   0      879.53      884.10     33.66 o 
  -2   9   0     6781.99     6865.29    173.38 o 
  -1   9   0     2542.26     2528.62     71.82 o 
   0   9   0     1371.30     1483.15     72.23 o 
   1   9   0     6153.61     6046.41    155.70 o 
   2   9   0     3475.33     3546.28    110.45 o 
   3   9   0      225.65      252.07     16.44 o 
   4   9   0     3123.96     3089.62     84.85 o 
   5   9   0     5531.93     5385.48    169.42 o 
   6   9   0      497.35      486.86     35.81 o 
   7   9   0      758.33      733.73     45.86 o 
  -5  10   0     1948.25     2041.30     71.62 o 
  -4  10   0     4989.51     4953.68    130.14 o 
  -3  10   0      763.11      774.44     32.37 o 
  -2  10   0      429.11      419.83     22.99 o 
  -1  10   0     2038.97     2038.02     61.61 o 
   0  10   0     3358.70     3250.12     90.62 o 
   1  10   0      370.71      358.69     21.83 o 
   2  10   0     1276.35     1233.88     58.15 o 
   3  10   0     3023.00     2762.83     95.06 o 
   4  10   0     1228.06     1142.78     98.55 o 
   5  10   0      142.91      149.14     23.24 o 
   6  10   0     1756.44     1765.90    102.83 o 
  -4  11   0      497.24      504.73     36.26 o 
  -3  11   0     1366.46     1254.08     75.02 o 
  -2  11   0     4473.63     4477.82    139.70 o 
  -1  11   0     1058.06      999.50     38.01 o 
   0  11   0      293.67      306.53     24.41 o 
   1  11   0     2896.10     2763.00     83.09 o 
   2  11   0     3098.50     2853.63    134.39 o 
   3  11   0       49.65       66.89     17.40 o 
   4  11   0     2477.90     2391.69    122.02 o 
  -3 -11   1      297.09      296.30     26.16 o 
  -2 -11   1      124.12      128.23     19.60 o 
  -1 -11   1     2718.98     2597.60     86.14 o 
   0 -11   1     3970.68     3802.64    104.31 o 
   1 -11   1       19.55       44.51     14.78 o 
   2 -11   1     3635.24     3503.18    119.57 o 
   3 -11   1     3100.31     2774.33    133.21 o 
  -5 -10   1     2364.07     2422.71    129.14 o 
  -4 -10   1      172.24      212.18     24.33 o 
  -3 -10   1     5285.36     4710.35    210.63 o 
  -2 -10   1     2616.96     2488.68     74.61 o 
  -1 -10   1       40.39       59.51     10.32 o 
   0 -10   1      726.70      712.41     30.04 o 
   1 -10   1     2256.31     2200.95     65.06 o 
   2 -10   1     2383.38     2262.96     92.54 o 
   3 -10   1        6.06       24.91     10.72 o 
   4 -10   1     3005.73     3120.68     99.68 o 
   5 -10   1     2705.47     2575.19    125.90 o 
  -6  -9   1      407.89      373.51     32.79 o 
  -5  -9   1     1803.60     1820.82     77.77 o 
  -4  -9   1     1757.87     1787.29     91.64 o 
  -3  -9   1     1883.68     1848.61     59.60 o 
  -2  -9   1      238.30      238.91     18.68 o 
  -1  -9   1     7725.37     7521.02    158.83 o 
   0  -9   1     5168.91     5232.23    113.19 o 
   1  -9   1      569.42      585.40     21.41 o 
   2  -9   1     3370.14     3404.62    151.63 o 
   3  -9   1     2769.99     2713.36     74.15 o 
   4  -9   1      460.65      474.98     21.55 o 
   5  -9   1      513.40      520.26     20.97 o 
   6  -9   1     3082.16     3133.32    108.11 o 
   7  -9   1      593.12      620.15     50.91 o 
  -8  -8   1      158.24      178.38     38.80 o 
  -7  -8   1      528.33      562.22     40.50 o 
  -6  -8   1     4983.75     4941.11    160.79 o 
  -5  -8   1     1926.71     2020.41     62.83 o 
  -4  -8   1     1964.43     1970.76     60.05 o 
  -3  -8   1     5401.86     5218.38    117.72 o 
  -2  -8   1     1427.13     1327.47     38.07 o 
  -1  -8   1        6.49       34.38      9.56 o 
   0  -8   1     1133.95     1131.49     31.72 o 
   1  -8   1     6335.99     6468.41    114.98 o 
   2  -8   1     2421.86     2532.19     60.71 o 
   3  -8   1      377.87      402.02     13.88 o 
   4  -8   1     4560.33     4593.50    101.78 o 
   5  -8   1     3915.58     3898.70     97.54 o 
   6  -8   1      561.04      565.97     24.62 o 
   7  -8   1     1917.79     1891.49     75.43 o 
   8  -8   1     4577.72     4459.70    172.29 o 
  -8  -7   1     3314.82     3316.59    115.54 o 
  -7  -7   1      597.71      611.94     31.25 o 
  -6  -7   1      234.05      234.36     19.13 o 
  -5  -7   1     1622.66     1626.75     46.12 o 
  -4  -7   1     4736.04     4604.01    101.56 o 
  -3  -7   1     2659.17     2590.01     81.17 o 
  -2  -7   1     2733.99     2689.60     75.26 o 
  -1  -7   1    12025.36    12129.41    252.29 o 
   0  -7   1     3363.02     3438.26     64.47 o 
   1  -7   1     1208.72     1250.20     24.95 o 
   2  -7   1     4275.03     4438.19     65.34 o 
   3  -7   1     5671.97     5709.96     86.96 o 
   4  -7   1      315.21      326.09      9.76 o 
   5  -7   1     1818.13     1849.45     36.49 o 
   6  -7   1     3519.73     3461.11     78.67 o 
   7  -7   1      722.12      769.77     34.14 o 
   8  -7   1      118.18      116.98     15.05 o 
   9  -7   1      740.95      744.22     50.74 o 
  -9  -6   1     1839.10     1798.46     73.21 o 
  -8  -6   1      180.03      213.75     23.44 o 
  -7  -6   1     2399.37     2439.86     70.88 o 
  -6  -6   1     9168.58     9152.22    218.73 o 
  -5  -6   1     1224.93     1192.31     34.18 o 
  -4  -6   1     3421.16     3476.65     77.81 o 
  -3  -6   1     6547.41     6269.65    120.39 o 
  -2  -6   1     3207.26     3018.19     58.43 o 
  -1  -6   1      286.81      292.50      9.61 o 
   0  -6   1     1748.19     1804.69     43.29 o 
   1  -6   1    10639.92    11130.27    146.67 o 
   2  -6   1     3694.76     3652.86     54.12 o 
   3  -6   1      261.58      279.37      7.97 o 
   4  -6   1     6049.13     6149.91     97.36 o 
   5  -6   1     4887.98     4961.50     79.57 o 
   6  -6   1      518.23      539.98     14.70 o 
   7  -6   1     2934.41     3046.35     75.05 o 
   8  -6   1     4132.17     4031.63    120.10 o 
   9  -6   1      251.73      262.11     27.77 o 
  -9  -5   1     1905.50     1825.60     71.72 o 
  -8  -5   1     2702.26     2686.83     92.67 o 
  -7  -5   1      422.71      430.62     22.55 o 
  -6  -5   1       13.47       51.63      9.71 o 
  -5  -5   1     1690.41     1701.62     42.68 o 
  -4  -5   1     9631.33     9539.37    193.11 o 
  -3  -5   1     2411.46     2412.35     49.29 o 
  -2  -5   1     9286.49     9057.30    130.31 o 
  -1  -5   1    14001.57    13565.17    185.97 o 
   0  -5   1     1365.82     1482.96     26.43 o 
   1  -5   1     1357.71     1374.04     21.34 o 
   2  -5   1     6079.49     5995.96     83.36 o 
   3  -5   1    10393.50    10701.76    183.06 o 
   4  -5   1       35.41       51.64      4.29 o 
   5  -5   1     3090.02     3142.94     51.80 o 
   6  -5   1     3803.33     3797.92     68.21 o 
   7  -5   1     1742.55     1736.80     35.92 o 
   8  -5   1      349.07      380.21     16.08 o 
   9  -5   1     2796.00     2783.31     85.77 o 
  10  -5   1     4792.77     4829.79    206.92 o 
 -10  -4   1     1342.68     1413.77     60.81 o 
  -9  -4   1     3170.87     3157.71    137.72 o 
  -8  -4   1       56.94       54.13     13.64 o 
  -7  -4   1     6182.20     6087.39    147.62 o 
  -6  -4   1     9533.44     9374.39    252.83 o 
  -5  -4   1       55.04       76.83      8.93 o 
  -4  -4   1     4190.35     4056.23     74.59 o 
  -3  -4   1     3921.63     3932.04     78.01 o 
  -2  -4   1     4029.62     3999.05     51.53 o 
  -1  -4   1      129.72      123.57      4.50 o 
   0  -4   1     6541.77     6517.14     82.06 o 
   1  -4   1    13102.56    13217.70    177.47 o 
   2  -4   1      665.16      677.27     15.66 o 
   3  -4   1      623.02      676.70     25.93 o 
   4  -4   1     8439.22     8451.07    121.93 o 
   5  -4   1     7394.77     7371.54    114.91 o 
   6  -4   1       43.85       55.98      4.19 o 
   7  -4   1     7079.77     6947.82    120.65 o 
   8  -4   1     3117.98     3100.98     60.25 o 
   9  -4   1       89.30      111.31     11.32 o 
  10  -4   1      120.56      127.11     20.17 o 
 -10  -3   1       40.80       47.50     16.34 o 
  -9  -3   1     2317.04     2261.60     79.41 o 
  -8  -3   1     2042.87     2007.84     69.56 o 
  -7  -3   1     1753.16     1595.76     57.90 o 
  -6  -3   1      102.75      130.79     10.29 o 
  -5  -3   1     8923.71     9025.07    159.63 o 
  -4  -3   1    20350.88    20213.67    375.12 o 
  -3  -3   1      330.61      352.63      8.40 o 
  -2  -3   1    11895.66    11425.63    156.08 o 
  -1  -3   1    15978.12    16195.73    187.49 o 
   0  -3   1    12480.72    13109.53    167.76 o 
   1  -3   1      237.66      247.55      7.13 o 
   2  -3   1    16903.85    17630.04    298.06 o 
   3  -3   1    12789.97    13279.97    187.70 o 
   4  -3   1       37.04       51.43      3.42 o 
   5  -3   1      589.51      615.24     10.64 o 
   6  -3   1     5360.02     5273.85     91.69 o 
   7  -3   1     5627.95     5567.61     97.34 o 
   8  -3   1      101.29      114.05      6.04 o 
   9  -3   1     5905.15     5793.68    132.92 o 
  10  -3   1     3597.98     3568.27    155.24 o 
 -10  -2   1     2604.43     2716.10     93.63 o 
  -9  -2   1     4186.44     4360.23    135.31 o 
  -8  -2   1      408.46      404.82     23.56 o 
  -7  -2   1     7740.82     7279.80    264.43 o 
  -6  -2   1     5232.89     5047.31    109.43 o 
  -5  -2   1      362.34      389.61     13.48 o 
  -4  -2   1     2440.27     2439.49     39.53 o 
  -3  -2   1     4554.73     4599.54     62.59 o 
  -2  -2   1     3145.37     2979.04     41.28 o 
  -1  -2   1       98.58      128.73      4.95 o 
   0  -2   1     6838.76     6416.39    107.92 o 
   1  -2   1    12065.33    11948.13    251.12 o 
   2  -2   1      790.29      766.53     16.37 o 
   3  -2   1      867.00      873.25     16.28 o 
   4  -2   1    16612.48    17033.57    263.54 o 
   5  -2   1     6460.86     6604.68     93.95 o 
   6  -2   1      503.26      491.94     11.41 o 
   7  -2   1     7030.38     6957.47    120.66 o 
   8  -2   1     1681.89     1686.34     33.41 o 
   9  -2   1      395.10      418.09     14.66 o 
  10  -2   1       88.20      119.17     13.85 o 
  11  -2   1     1730.16     1825.68     90.43 o 
 -10  -1   1       87.81      126.91     17.92 o 
  -9  -1   1     1152.28     1139.94     45.61 o 
  -8  -1   1     2233.77     2252.06     73.65 o 
  -7  -1   1     3428.16     3358.79     88.73 o 
  -6  -1   1       19.07       39.25      3.69 o 
  -5  -1   1    12811.49    12882.68    171.94 o 
  -4  -1   1    14819.73    14628.99    225.93 o 
  -3  -1   1       14.86       20.75      2.75 o 
  -2  -1   1    10264.69    10013.02    128.42 o 
  -1  -1   1    18005.64    17706.05    220.96 o 
   0  -1   1     7689.09     7661.16    101.00 o 
   1  -1   1     3884.07     3918.52     65.55 o 
   2  -1   1    17331.90    17740.90    266.44 o 
   3  -1   1     9105.60     9712.60    178.51 o 
   4  -1   1       24.60       39.08      4.85 o 
   5  -1   1     1569.58     1613.89     24.33 o 
   6  -1   1    10548.62    10857.85    182.68 o 
   7  -1   1     5649.61     5785.33     89.58 o 
   8  -1   1      399.75      404.80     11.65 o 
   9  -1   1     8433.27     8569.98    199.99 o 
  10  -1   1     2501.03     2440.02     93.43 o 
  11  -1   1       21.36       12.26     11.54 o 
 -10   0   1     4254.91     4285.95    134.19 o 
  -9   0   1     3144.20     3069.30     97.66 o 
  -8   0   1     2663.48     2641.17     83.38 o 
  -7   0   1     8513.15     8520.84    212.23 o 
  -6   0   1     3007.13     3073.30     46.15 o 
  -5   0   1      259.94      272.17      6.17 o 
  -4   0   1      904.90      912.33     14.29 o 
  -3   0   1    14128.24    14223.07    181.71 o 
  -2   0   1    16066.50    15905.43    203.68 o 
  -1   0   1      621.01      635.80     10.04 o 
   1   0   1    19473.58    21162.24    492.04 o 
   2   0   1     9933.12    10239.55    166.41 o 
   3   0   1      536.49      473.97      8.23 o 
   4   0   1    34416.61    34092.75    830.85 o 
   5   0   1     5586.57     5621.39     80.29 o 
   6   0   1     1443.35     1446.86     24.53 o 
   7   0   1     3999.50     4068.77     64.55 o 
   8   0   1     1326.58     1341.14     29.55 o 
   9   0   1     1535.01     1532.41     46.47 o 
  10   0   1      207.78      230.25     19.10 o 
  11   0   1     2703.82     2780.44     73.55 o 
 -10   1   1       44.52       93.33     24.63 o 
  -9   1   1      487.10      510.64     33.34 o 
  -8   1   1     4145.07     3969.23    104.28 o 
  -7   1   1     4355.17     4384.48     94.08 o 
  -6   1   1     1175.58     1183.91     24.08 o 
  -5   1   1    14413.85    14825.11    229.19 o 
  -4   1   1     5765.64     5652.57     88.96 o 
  -3   1   1       12.54       11.15      3.21 o 
  -2   1   1     6445.82     6542.95     86.85 o 
  -1   1   1    23186.78    24092.48    437.53 o 
   0   1   1     4131.75     3633.86    212.52 o 
   1   1   1     8483.89     8541.39    132.80 o 
   2   1   1    10705.53    10733.62    175.28 o 
   3   1   1     4631.18     4730.36     74.08 o 
   4   1   1     1128.45     1067.71     16.98 o 
   5   1   1     1609.95     1618.63     25.25 o 
   6   1   1    15721.34    15694.23    239.01 o 
   7   1   1     3774.27     3829.97     61.80 o 
   8   1   1     1985.44     2038.57     47.63 o 
   9   1   1     5821.36     5913.57    162.63 o 
  10   1   1     1123.05     1101.57     45.97 o 
  11   1   1       16.39       20.15     13.79 o 
 -10   2   1     4898.54     5171.65    383.61 o 
  -9   2   1     1179.56     1229.79     49.10 o 
  -8   2   1     2409.70     2536.51     69.29 o 
  -7   2   1     2783.36     2746.42     61.11 o 
  -6   2   1     2986.00     3068.99     62.55 o 
  -5   2   1      652.82      700.34     17.37 o 
  -4   2   1     1038.66     1064.37     21.14 o 
  -3   2   1    16076.83    16291.69    228.90 o 
  -2   2   1     4719.71     4739.08     64.14 o 
  -1   2   1       19.81       29.46      2.74 o 
   0   2   1     6571.40     6342.64    158.97 o 
   1   2   1    31620.95    30823.93    434.64 o 
   2   2   1     4725.26     4472.76     55.95 o 
   3   2   1    16808.93    17075.81    222.92 o 
   4   2   1    24859.86    25319.06    330.16 o 
   5   2   1      166.74      187.59      5.65 o 
   6   2   1     1130.55     1185.65     19.23 o 
   7   2   1     3308.94     3326.81     62.48 o 
   8   2   1     3203.14     3164.97     85.81 o 
   9   2   1     1019.58     1046.49     43.33 o 
  10   2   1     1527.72     1571.46    112.49 o 
  11   2   1     2755.40     2852.07     98.35 o 
 -10   3   1        3.81       11.29     11.58 o 
  -9   3   1     1104.80     1132.77     43.75 o 
  -8   3   1     5504.94     5451.49    144.13 o 
  -7   3   1     1125.72     1163.20     31.44 o 
  -6   3   1     3333.25     3321.97     54.16 o 
  -5   3   1    11598.07    11499.36    177.80 o 
  -4   3   1     4768.92     4740.00     69.28 o 
  -3   3   1      389.51      411.52      7.98 o 
  -2   3   1    14181.80    14627.14    193.82 o 
  -1   3   1    15933.10    16250.33    207.03 o 
   0   3   1     1572.96     1617.45     24.17 o 
   1   3   1     2866.65     2734.93     40.32 o 
   2   3   1     9271.59     9105.17    126.07 o 
   3   3   1     9578.16     9632.34    135.60 o 
   4   3   1     2107.24     2049.97     31.14 o 
   5   3   1     3797.26     3894.28     56.37 o 
   6   3   1    14213.68    14053.51    256.73 o 
   7   3   1     1788.88     1778.04     41.72 o 
   8   3   1     1535.82     1619.25     43.60 o 
   9   3   1     3342.96     3447.51    111.68 o 
  10   3   1     1231.59     1227.54     52.69 o 
  11   3   1       72.72       93.67     19.12 o 
 -10   4   1     3698.86     3871.38    189.66 o 
  -9   4   1      361.38      384.48     22.92 o 
  -8   4   1     1236.13     1263.53     45.41 o 
  -7   4   1     1720.49     1726.33     41.24 o 
  -6   4   1     4798.17     4827.10     77.62 o 
  -5   4   1      964.98      990.40     18.67 o 
  -4   4   1     2793.40     2821.12     42.66 o 
  -3   4   1    15620.76    15746.15    243.55 o 
  -2   4   1     4301.55     4378.42     63.86 o 
  -1   4   1       23.52       41.60      4.50 o 
   0   4   1    15092.04    14918.47    318.20 o 
   1   4   1    28445.60    26907.09    459.37 o 
   2   4   1      258.75      261.12      7.53 o 
   3   4   1    17464.10    17100.33    266.23 o 
   4   4   1    12208.95    12160.77    256.30 o 
   5   4   1      158.82      197.14     11.95 o 
   6   4   1      211.88      256.00     12.71 o 
   7   4   1     3091.29     3018.78     96.98 o 
   8   4   1     3980.03     3998.72     95.83 o 
   9   4   1      593.86      586.05     34.83 o 
  10   4   1     1774.98     1868.35     72.12 o 
  -9   5   1     1598.06     1582.11     56.16 o 
  -8   5   1     5392.46     5401.86    158.95 o 
  -7   5   1      354.90      386.80     15.24 o 
  -6   5   1     2530.58     2552.37     51.15 o 
  -5   5   1     5956.11     6137.43     97.79 o 
  -4   5   1     2480.74     2557.46     48.23 o 
  -3   5   1       21.99       35.18      3.29 o 
  -2   5   1     7103.29     7070.81     97.45 o 
  -1   5   1     6915.07     6705.79     88.74 o 
   0   5   1       40.45       64.27      7.04 o 
   1   5   1     1412.50     1430.35     22.11 o 
   2   5   1     2262.12     2257.69     42.32 o 
   3   5   1     6536.49     6410.21     98.34 o 
   4   5   1      830.35      861.38     19.76 o 
   5   5   1     7512.79     7378.17    152.25 o 
   6   5   1     8612.86     8236.52    247.85 o 
   7   5   1       54.47       54.51     26.87 o 
   8   5   1     1454.59     1494.19     59.07 o 
   9   5   1     2174.51     2142.69     79.38 o 
  10   5   1     1382.29     1457.91     62.40 o 
  -9   6   1       79.40       98.40     22.46 o 
  -8   6   1      371.29      415.98     23.64 o 
  -7   6   1     2320.56     2349.86    109.92 o 
  -6   6   1     5325.98     5447.87    117.93 o 
  -5   6   1        1.46       24.48      7.28 o 
  -4   6   1     4437.83     4451.93     74.63 o 
  -3   6   1     8576.68     8472.94    137.82 o 
  -2   6   1     4050.55     4052.90     58.78 o 
  -1   6   1      210.58      222.38      7.21 o 
   0   6   1    22911.66    24537.10    332.05 o 
   1   6   1    15328.27    16008.58    234.56 o 
   2   6   1      995.56      983.03     20.96 o 
   3   6   1     9034.28     8988.39    168.33 o 
   4   6   1     4365.99     4237.65    123.68 o 
   5   6   1     1243.67     1191.87     33.59 o 
   6   6   1       12.80       30.65     10.12 o 
   7   6   1     4443.68     4348.83    138.00 o 
   8   6   1     3724.92     3688.41    121.58 o 
   9   6   1      130.77      132.10     20.93 o 
  10   6   1     1152.75     1251.56     57.57 o 
  -8   7   1     3396.47     3475.16    134.26 o 
  -7   7   1       34.44       52.02     10.56 o 
  -6   7   1     1799.34     1858.28     53.77 o 
  -5   7   1     5287.88     5362.03    106.24 o 
  -4   7   1     2227.55     2235.35     49.00 o 
  -3   7   1      558.88      572.81     18.30 o 
  -2   7   1     6975.01     7024.52    125.96 o 
  -1   7   1     3101.37     3257.38     51.88 o 
   0   7   1      234.33      285.00     11.85 o 
   1   7   1      449.04      474.49     16.20 o 
   2   7   1     6194.95     6187.56    118.75 o 
   3   7   1     7739.38     7546.63    175.70 o 
   4   7   1       82.27      112.66     10.94 o 
   5   7   1     7214.95     7295.34    176.02 o 
   6   7   1     4049.83     3906.20    103.41 o 
   7   7   1      114.07      115.86     18.97 o 
   8   7   1      760.55      755.40     41.67 o 
   9   7   1     2467.53     2436.47     90.73 o 
  -8   8   1      206.08      244.25     32.78 o 
  -7   8   1     2567.84     2507.74     83.68 o 
  -6   8   1     2948.24     2873.35     94.46 o 
  -5   8   1        4.00       13.40     10.05 o 
  -4   8   1     1543.41     1552.78     57.18 o 
  -3   8   1     6271.78     6136.43    181.84 o 
  -2   8   1     3066.99     3201.09     74.07 o 
  -1   8   1      978.47      989.22     39.72 o 
   0   8   1    10782.03    11136.41    225.97 o 
   1   8   1     3014.09     3032.72     71.49 o 
   2   8   1      535.57      554.02     30.27 o 
   3   8   1     2435.49     2459.75     54.08 o 
   4   8   1     2197.74     2132.38     84.02 o 
   5   8   1     1039.11     1026.56     32.74 o 
   6   8   1      108.04      110.56     15.69 o 
   7   8   1     3378.99     3308.63    113.60 o 
   8   8   1     1956.92     1973.56     78.08 o 
  -7   9   1       10.60        8.74     21.99 o 
  -6   9   1     1529.92     1474.36     57.43 o 
  -5   9   1     4248.87     3902.36    124.38 o 
  -4   9   1     1142.86     1134.30     41.56 o 
  -3   9   1     1175.35     1248.79     43.65 o 
  -2   9   1     4903.29     4900.62    166.13 o 
  -1   9   1     1846.25     1915.08     58.35 o 
   0   9   1      440.15      453.04     23.00 o 
   1   9   1      784.68      754.66     30.52 o 
   2   9   1     7906.20     7929.33    182.36 o 
   3   9   1     4540.26     4493.11    176.90 o 
   4   9   1      880.27      925.65     35.84 o 
   5   9   1     5243.07     4998.59    157.23 o 
   6   9   1     2165.88     2094.81     80.36 o 
   7   9   1       86.35       84.51     29.02 o 
  -5  10   1        2.62       17.97     14.29 o 
  -4  10   1     1327.30     1326.74     47.79 o 
  -3  10   1     5060.63     4825.65    163.33 o 
  -2  10   1     1273.87     1328.85     46.12 o 
  -1  10   1     2166.19     2116.30     64.25 o 
   0  10   1     6669.63     6477.93    166.38 o 
   1  10   1      845.81      787.92     39.19 o 
   2  10   1      186.90      183.77     17.01 o 
   3  10   1      994.94      997.82    109.66 o 
   4  10   1     2733.10     2578.03     84.56 o 
   5  10   1     1503.52     1424.12    101.36 o 
   6  10   1      366.26      401.24     33.29 o 
  -4  11   1      360.84      399.46     28.99 o 
  -3  11   1      596.12      630.05     35.33 o 
  -2  11   1     1333.17     1363.67     47.48 o 
  -1  11   1     1809.22     1766.39     57.24 o 
   0  11   1     1137.79     1077.04     40.52 o 
   1  11   1     1359.24     1287.09     53.75 o 
   2  11   1     5674.40     5182.34    161.19 o 
   3  11   1      896.35      849.07     42.57 o 
   4  11   1      852.93      832.20     61.73 o 
   5  11   1     1920.23     1896.56    106.05 o 
   0  12   1     2582.24     2408.76     85.70 o 
   1  12   1      454.46      398.44     44.43 o 
  -2 -11   2        2.13       19.97     13.92 o 
  -1 -11   2     1331.46     1259.99     53.00 o 
   0 -11   2     2116.54     1995.05     72.24 o 
   1 -11   2     1048.83     1038.21     44.74 o 
   2 -11   2       19.76       17.17     12.74 o 
   3 -11   2     2714.91     2498.35    121.97 o 
  -4 -10   2      220.06      235.50     25.67 o 
  -3 -10   2     1266.62     1265.85     55.55 o 
  -2 -10   2     3717.30     3581.74    108.14 o 
  -1 -10   2     2041.41     2014.69     52.32 o 
   0 -10   2      168.78      195.16     13.73 o 
   1 -10   2     4554.81     4289.70    113.85 o 
   2 -10   2     2235.17     2171.91     74.53 o 
   3 -10   2       12.96       22.88     10.20 o 
   4 -10   2      447.56      361.05     34.73 o 
   5 -10   2     1355.04     1382.43     77.82 o 
  -6  -9   2      177.79      257.53     42.56 o 
  -5  -9   2      321.83      305.65     29.17 o 
  -4  -9   2     2338.80     2353.97     90.52 o 
  -3  -9   2     2839.46     2805.57     97.19 o 
  -2  -9   2        1.30       21.23     11.73 o 
  -1  -9   2     1448.97     1423.80     44.84 o 
   0  -9   2     2701.99     2683.37     63.61 o 
   1  -9   2     2297.77     2319.99     55.57 o 
   2  -9   2       25.42       34.12      8.47 o 
   3  -9   2     5415.08     5430.54    164.43 o 
   4  -9   2     4522.84     4634.57    149.57 o 
   5  -9   2      207.75      204.23     16.72 o 
   6  -9   2     2125.52     2135.86     77.80 o 
   7  -9   2     1213.58     1174.89     51.33 o 
  -7  -8   2       65.62       67.10     22.99 o 
  -6  -8   2     3270.65     3296.07    117.84 o 
  -5  -8   2     2866.60     2982.89     85.72 o 
  -4  -8   2       31.10       47.06     15.80 o 
  -3  -8   2     1547.97     1576.82     61.93 o 
  -2  -8   2     7059.13     6798.31    174.74 o 
  -1  -8   2     2613.75     2492.70     72.50 o 
   0  -8   2     1899.60     1937.71     48.19 o 
   1  -8   2     6645.14     6795.73    121.13 o 
   2  -8   2     1570.58     1629.58     31.43 o 
   3  -8   2      160.85      162.11      8.23 o 
   4  -8   2      386.36      382.75     14.22 o 
   5  -8   2     4834.68     4905.96    120.88 o 
   6  -8   2     3433.08     3527.39     90.35 o 
   7  -8   2      161.58      172.25     14.35 o 
   8  -8   2     2963.32     2921.50    118.87 o 
  -8  -7   2     2290.18     2474.10    137.39 o 
  -7  -7   2     1678.38     1652.40     70.99 o 
  -6  -7   2      511.07      510.79     37.25 o 
  -5  -7   2     1120.01     1148.62     42.07 o 
  -4  -7   2     4421.47     4386.06    113.59 o 
  -3  -7   2     2292.19     2328.87     66.41 o 
  -2  -7   2       32.92       51.78      9.46 o 
  -1  -7   2     1606.63     1564.98     48.98 o 
   0  -7   2     7105.86     7311.37    129.61 o 
   1  -7   2     3894.34     4146.45     69.15 o 
   2  -7   2     1880.12     1950.67     31.63 o 
   3  -7   2    11493.77    11844.34    165.60 o 
   4  -7   2     2605.39     2643.41     42.67 o 
   5  -7   2      767.51      792.26     16.49 o 
   6  -7   2     1746.16     1765.69     58.00 o 
   7  -7   2     2284.93     2286.01     74.28 o 
   8  -7   2      625.87      600.16     29.56 o 
  -8  -6   2     1780.28     1796.63     71.49 o 
  -7  -6   2      353.63      379.55     23.43 o 
  -6  -6   2     3904.70     3918.73    102.48 o 
  -5  -6   2     4992.63     4932.06    129.15 o 
  -4  -6   2      460.41      465.41     18.98 o 
  -3  -6   2     2880.07     2828.28     64.73 o 
  -2  -6   2    12192.89    11981.17    248.89 o 
  -1  -6   2     2189.34     2095.40     38.47 o 
   0  -6   2     1284.02     1376.97     21.28 o 
   1  -6   2     4198.90     4324.89     76.23 o 
   2  -6   2     3377.03     3470.82     51.45 o 
   3  -6   2     1688.52     1649.48     27.52 o 
   4  -6   2      825.76      851.69     19.34 o 
   5  -6   2     7393.59     7536.39    146.55 o 
   6  -6   2     3087.63     3033.19     76.80 o 
   7  -6   2      307.63      293.22     14.20 o 
   8  -6   2     3291.35     3323.47     80.97 o 
   9  -6   2     2166.34     2171.36     70.27 o 
  -9  -5   2      465.62      490.97     35.29 o 
  -8  -5   2     2181.87     2150.09     78.57 o 
  -7  -5   2     1969.98     1907.45     57.17 o 
  -6  -5   2      419.03      386.27     25.18 o 
  -5  -5   2     2391.93     2328.56     58.74 o 
  -4  -5   2     5518.42     5275.45    111.33 o 
  -3  -5   2     2154.67     2150.42     43.48 o 
  -2  -5   2      232.89      239.10      8.05 o 
  -1  -5   2     3724.37     3652.83     48.35 o 
   0  -5   2    14638.18    14950.84    194.70 o 
   1  -5   2     2374.52     2417.09     32.52 o 
   2  -5   2     9431.14     9495.03    137.77 o 
   3  -5   2    15177.29    15040.21    229.25 o 
   4  -5   2      748.22      772.47     16.58 o 
   5  -5   2      935.80      959.39     22.69 o 
   6  -5   2     1901.47     1916.23     36.97 o 
   7  -5   2     3991.01     3946.85     79.50 o 
   8  -5   2      515.33      521.73     16.18 o 
   9  -5   2      627.70      626.14     21.60 o 
  10  -5   2     1992.96     2061.21     66.75 o 
  -9  -4   2     3101.54     3149.31    140.61 o 
  -8  -4   2     1389.69     1392.26     55.44 o 
  -7  -4   2      898.39      857.91     31.42 o 
  -6  -4   2     3657.02     3491.49     88.61 o 
  -5  -4   2     6111.75     6100.08    126.80 o 
  -4  -4   2      393.83      425.60     13.79 o 
  -3  -4   2     6372.09     6381.26    105.27 o 
  -2  -4   2    17177.84    16832.61    201.26 o 
  -1  -4   2      335.58      345.09      8.45 o 
   0  -4   2     2166.95     2111.66     30.96 o 
   1  -4   2     4454.07     4633.00     73.82 o 
   2  -4   2     6989.96     7075.45     95.19 o 
   3  -4   2     3124.04     3070.94     44.82 o 
   4  -4   2     4480.19     4627.83     78.55 o 
   5  -4   2    14150.64    14310.52    240.01 o 
   6  -4   2     2277.46     2234.90     41.14 o 
   7  -4   2      925.04      909.50     21.63 o 
   8  -4   2     4218.93     4134.53     82.79 o 
   9  -4   2     3267.28     3269.49     74.77 o 
  10  -4   2      124.48      130.22     12.62 o 
 -10  -3   2      302.31      300.22     26.77 o 
  -9  -3   2      327.25      340.55     26.75 o 
  -8  -3   2     3186.47     3179.87    102.71 o 
  -7  -3   2     4755.60     4716.85    170.51 o 
  -6  -3   2      236.75      252.29     13.98 o 
  -5  -3   2     5041.30     4945.87    103.42 o 
  -4  -3   2     5738.32     5633.98     90.53 o 
  -3  -3   2     5478.94     5444.52     79.93 o 
  -2  -3   2      568.35      547.08      9.60 o 
  -1  -3   2    11891.26    11817.63    155.42 o 
   0  -3   2    38504.42    36643.29    516.61 o 
   1  -3   2       49.17       52.41      4.02 o 
   2  -3   2    13888.38    14064.29    240.68 o 
   3  -3   2     6175.31     6427.31    110.04 o 
   4  -3   2     1042.90     1075.21     26.82 o 
   5  -3   2       25.16       42.87     10.31 o 
   6  -3   2     3122.99     3065.43     60.37 o 
   7  -3   2     4809.23     4706.31     91.93 o 
   8  -3   2      118.75      122.85      7.00 o 
   9  -3   2      379.45      376.24     13.22 o 
  10  -3   2     1672.28     1683.53     45.07 o 
  11  -3   2     1516.88     1527.26     77.12 o 
 -10  -2   2     1244.23     1300.36     55.12 o 
  -9  -2   2     3006.52     2975.65     98.31 o 
  -8  -2   2      941.71      889.21     38.11 o 
  -7  -2   2      609.61      578.95     27.33 o 
  -6  -2   2     5189.70     5156.74    122.77 o 
  -5  -2   2     9473.94     9232.44    193.87 o 
  -4  -2   2      386.16      398.08     16.30 o 
  -3  -2   2    11555.03    11314.98    161.66 o 
  -2  -2   2    10888.66    10675.87    134.91 o 
  -1  -2   2       59.91       84.04      3.99 o 
   0  -2   2      625.89      637.48     10.07 o 
   1  -2   2    10895.93    11258.72    176.28 o 
   2  -2   2    12281.18    12343.43    269.38 o 
   3  -2   2      817.32      745.53     24.04 o 
   4  -2   2    10301.94    10300.83    213.72 o 
   5  -2   2    12540.14    12742.19    224.96 o 
   6  -2   2     1567.41     1602.05     30.87 o 
   7  -2   2      946.60      928.70     21.26 o 
   8  -2   2     5968.19     5944.93    116.07 o 
   9  -2   2     3382.22     3285.64     67.64 o 
  10  -2   2       16.69       29.05      7.39 o 
  11  -2   2     1877.17     1924.27     64.86 o 
 -10  -1   2      405.82      421.74     28.69 o 
  -9  -1   2      247.43      271.64     21.79 o 
  -8  -1   2     3764.79     3792.61    116.71 o 
  -7  -1   2     3636.03     3476.22    148.40 o 
  -6  -1   2       19.11       36.74      6.39 o 
  -5  -1   2     2890.74     2831.42     53.51 o 
  -4  -1   2     5632.52     5576.78     78.60 o 
  -3  -1   2    10065.06     9503.29    146.87 o 
  -2  -1   2      269.07      323.16      6.76 o 
  -1  -1   2    29908.26    28919.91    462.68 o 
   0  -1   2    24822.80    23861.10    290.20 o 
   1  -1   2     3667.99     3838.69     64.36 o 
   2  -1   2    11553.92    11960.63    306.98 o 
   3  -1   2     8756.95     8989.30    186.12 o 
   4  -1   2     2657.86     2616.07     56.88 o 
   5  -1   2      284.14      298.21      6.79 o 
   6  -1   2     6610.00     6587.70    100.22 o 
   7  -1   2     5271.04     5400.10     92.35 o 
   8  -1   2      335.03      333.96      8.71 o 
   9  -1   2      579.73      576.08     15.45 o 
  10  -1   2     4121.99     4174.02    115.14 o 
  11  -1   2     2397.88     2339.84     83.38 o 
 -10   0   2     2443.70     2550.53     87.81 o 
  -9   0   2     3479.09     3487.56    110.44 o 
  -8   0   2      690.40      700.06     31.18 o 
  -7   0   2     1860.53     1807.21     59.48 o 
  -6   0   2    10074.88     9802.18    205.00 o 
  -5   0   2     9607.52     9464.99    172.88 o 
  -4   0   2     2651.23     2546.20     37.88 o 
  -3   0   2    15866.25    15885.12    196.44 o 
  -2   0   2    12800.88    12936.43    228.71 o 
  -1   0   2       96.58      129.09      5.41 o 
   0   0   2      186.64      224.12      3.40 o 
   1   0   2    14108.84    14563.09    257.46 o 
   2   0   2    23030.68    24224.91    400.20 o 
   3   0   2     1086.65     1217.96     24.73 o 
   4   0   2    12680.33    12559.61    274.13 o 
   5   0   2     8129.02     8124.65    125.20 o 
   6   0   2     1494.43     1446.42     28.36 o 
   7   0   2      521.84      534.87     13.13 o 
   8   0   2     6005.27     6137.28     96.44 o 
   9   0   2     2304.63     2303.12     50.89 o 
  10   0   2      131.80      145.33     13.45 o 
  11   0   2     1013.25      994.18     40.68 o 
 -10   1   2      766.17      818.48     39.07 o 
  -9   1   2      267.34      289.33     21.34 o 
  -8   1   2     4325.01     4338.18    130.51 o 
  -7   1   2     2662.70     2688.32     83.22 o 
  -6   1   2       24.46       49.71      5.18 o 
  -5   1   2     1030.80     1023.38     19.51 o 
  -4   1   2     8991.18     9078.03    132.51 o 
  -3   1   2    16626.52    16531.97    205.92 o 
  -2   1   2     3273.28     3320.31     43.74 o 
  -1   1   2    39536.01    40362.45    749.23 o 
   0   1   2    10497.69    10776.91    127.97 o 
   1   1   2     2729.84     2724.04     31.28 o 
   2   1   2     3863.92     3757.02     58.36 o 
   3   1   2    13565.93    14000.09    214.91 o 
   4   1   2     6138.01     5972.68    117.21 o 
   5   1   2      876.98      889.27     16.58 o 
   6   1   2     8369.65     8161.11    125.79 o 
   7   1   2     4617.34     4569.50     72.87 o 
   8   1   2      586.14      606.32     13.89 o 
   9   1   2      896.71      899.16     26.22 o 
  10   1   2     6296.50     6170.87    182.31 o 
  11   1   2     1872.52     1880.13    135.56 o 
 -10   2   2     2120.86     2243.81     81.53 o 
  -9   2   2     2765.23     2809.35    108.91 o 
  -8   2   2      721.69      735.28     31.85 o 
  -7   2   2     2691.20     2597.96     70.55 o 
  -6   2   2    10884.84    10815.72    222.41 o 
  -5   2   2     2452.04     2462.97     41.64 o 
  -4   2   2     7016.96     7045.50    103.67 o 
  -3   2   2     3934.71     4043.80     60.01 o 
  -2   2   2     1984.80     2046.56     27.04 o 
  -1   2   2      330.69      275.99      5.83 o 
   0   2   2       74.39       90.89      6.82 o 
   1   2   2    26597.60    25817.08    306.97 o 
   2   2   2     4253.30     3903.84     52.22 o 
   3   2   2     1339.49     1307.78     18.81 o 
   4   2   2     8020.56     7959.17    111.44 o 
   5   2   2     7030.61     6998.29     95.14 o 
   6   2   2     1821.80     1807.94     28.98 o 
   7   2   2     3319.32     3331.94     51.47 o 
   8   2   2     7244.73     7163.18    130.23 o 
   9   2   2      701.01      701.40     27.56 o 
  10   2   2       91.38      105.36     21.10 o 
  11   2   2      548.78      550.28     37.48 o 
 -10   3   2      451.88      528.77     35.43 o 
  -9   3   2     1004.19     1112.39     77.48 o 
  -8   3   2     3392.68     3301.40    107.34 o 
  -7   3   2     2126.86     1971.34     55.91 o 
  -6   3   2      488.05      480.01     13.11 o 
  -5   3   2     2820.72     2825.34     46.50 o 
  -4   3   2    20787.90    21213.52    278.24 o 
  -3   3   2     8084.20     8138.73    102.74 o 
  -2   3   2     7760.87     7691.05    112.47 o 
  -1   3   2    22499.03    22612.54    312.94 o 
   0   3   2    12895.25    13613.86    200.20 o 
   1   3   2      339.58      422.01      9.08 o 
   2   3   2     6169.38     6278.74     90.33 o 
   3   3   2    17720.80    17776.75    242.82 o 
   4   3   2     4351.39     4371.77     62.28 o 
   5   3   2      417.12      427.40      9.86 o 
   6   3   2     5496.37     5549.97     90.37 o 
   7   3   2     6013.76     5959.00    109.63 o 
   8   3   2     1027.20     1058.99     28.52 o 
   9   3   2     2202.59     2207.45    100.76 o 
  10   3   2     6196.53     6502.12    195.88 o 
  11   3   2      524.29      543.21     33.19 o 
 -10   4   2     1952.86     2023.51     88.92 o 
  -9   4   2     3095.26     3156.92    217.15 o 
  -8   4   2      249.40      271.41     33.18 o 
  -7   4   2     4213.56     4164.10    109.65 o 
  -6   4   2     7448.44     7315.31    154.35 o 
  -5   4   2      459.21      459.00     12.45 o 
  -4   4   2     2898.40     2909.44     44.61 o 
  -3   4   2     1528.87     1552.08     25.56 o 
  -2   4   2     5247.32     5243.02     73.91 o 
  -1   4   2     2067.44     2038.01     29.62 o 
   0   4   2     1473.44     1522.91     22.83 o 
   1   4   2    21715.49    21199.37    335.30 o 
   2   4   2     3168.21     3106.37     48.97 o 
   3   4   2      212.35      214.26      6.53 o 
   4   4   2     8213.77     8194.96    126.62 o 
   5   4   2     8410.94     8561.07    137.69 o 
   6   4   2      588.49      600.91     20.37 o 
   7   4   2     3982.88     4058.70    125.67 o 
   8   4   2     3811.80     3793.49    125.69 o 
   9   4   2      479.86      472.95     36.87 o 
  10   4   2        4.82       28.47     14.67 o 
  11   4   2      667.87      744.06     93.46 o 
  -9   5   2      672.12      688.54     33.89 o 
  -8   5   2     1856.22     1864.88     72.29 o 
  -7   5   2     2267.57     2186.09     91.82 o 
  -6   5   2      631.58      672.55     32.85 o 
  -5   5   2     3467.45     3480.75     77.22 o 
  -4   5   2    13358.96    13342.22    228.60 o 
  -3   5   2     1595.19     1603.10     27.45 o 
  -2   5   2     5738.57     5779.44     82.12 o 
  -1   5   2     8901.58     9162.81    122.68 o 
   0   5   2     2704.01     2885.68     60.87 o 
   1   5   2        3.68       24.68      3.34 o 
   2   5   2     4260.81     4213.88     66.07 o 
   3   5   2     9812.87     9808.00    153.75 o 
   4   5   2     1181.79     1168.31     26.60 o 
   5   5   2     1318.97     1335.33     31.96 o 
   6   5   2     4747.61     4651.41    116.29 o 
   7   5   2     4821.56     4915.25    161.16 o 
   8   5   2      277.80      303.68     17.10 o 
   9   5   2     3999.50     4190.18    225.36 o 
  10   5   2     4803.99     5221.77    347.44 o 
  -9   6   2     2925.65     2876.88    181.89 o 
  -8   6   2        3.13        5.75     17.51 o 
  -7   6   2     5284.46     5176.27    195.24 o 
  -6   6   2     3952.45     3810.36    116.67 o 
  -5   6   2       95.47       94.09     10.62 o 
  -4   6   2      362.29      370.76     13.52 o 
  -3   6   2     2347.26     2385.74     53.84 o 
  -2   6   2    13097.70    13314.61    212.99 o 
  -1   6   2     1270.41     1274.20     24.02 o 
   0   6   2     6517.86     6398.38    119.95 o 
   1   6   2    14601.74    15013.47    315.23 o 
   2   6   2     2992.09     2927.13     50.50 o 
   3   6   2       16.08       40.33     11.63 o 
   4   6   2    10082.46     9896.74    201.10 o 
   5   6   2     8494.76     8243.68    170.29 o 
   6   6   2        7.72       14.86      9.35 o 
   7   6   2     3334.12     3265.17    107.72 o 
   8   6   2     1597.99     1645.47     64.63 o 
   9   6   2      790.72      861.33     66.78 o 
  10   6   2      119.21      149.46     22.30 o 
  -8   7   2     1550.29     1558.65     93.09 o 
  -7   7   2     2833.34     2675.72     88.73 o 
  -6   7   2       69.56      108.90     14.74 o 
  -5   7   2     5889.13     5853.88    145.78 o 
  -4   7   2     7393.55     7390.65    163.51 o 
  -3   7   2       65.26       67.26      8.94 o 
  -2   7   2     3004.90     2901.07     64.02 o 
  -1   7   2     5174.76     5052.34     93.93 o 
   0   7   2     3420.63     3513.94     66.54 o 
   1   7   2        6.57       19.13      6.03 o 
   2   7   2     5032.25     5056.37     99.30 o 
   3   7   2     5160.64     5111.13    100.21 o 
   4   7   2      861.78      877.16     27.65 o 
   5   7   2      192.65      207.06     16.51 o 
   6   7   2     4509.37     4633.22    119.16 o 
   7   7   2     5411.83     5421.86    168.70 o 
   8   7   2        1.07       45.23     15.86 o 
   9   7   2     3660.81     3895.32    130.17 o 
  -7   8   2     2257.35     2151.72     76.41 o 
  -6   8   2     1402.29     1328.10     78.52 o 
  -5   8   2      851.78      836.71     39.39 o 
  -4   8   2       21.27       31.52     12.94 o 
  -3   8   2     3931.20     3667.52    167.69 o 
  -2   8   2     7321.36     6959.93    176.67 o 
  -1   8   2       47.80       49.14     10.69 o 
   0   8   2     3082.75     3111.93     73.67 o 
   1   8   2     7530.04     7612.16    163.83 o 
   2   8   2     2180.57     2198.89     49.00 o 
   3   8   2      929.73      950.76     27.02 o 
   4   8   2     8886.22     8951.86    185.66 o 
   5   8   2     2214.24     2171.95     65.91 o 
   6   8   2      231.48      236.81     19.47 o 
   7   8   2     1550.80     1716.23     68.86 o 
   8   8   2     1416.47     1450.57     62.59 o 
   9   8   2     1131.19     1185.33     56.76 o 
  -6   9   2      160.17      131.73     19.48 o 
  -5   9   2     5287.96     4731.84    149.24 o 
  -4   9   2     3420.57     3180.31     91.41 o 
  -3   9   2       23.77       42.72     15.23 o 
  -2   9   2     2009.97     2049.71     82.00 o 
  -1   9   2     3891.19     3968.83    107.48 o 
   0   9   2     2348.87     2419.02     70.78 o 
   1   9   2       69.04       87.86     11.05 o 
   2   9   2     3539.64     3482.52     95.88 o 
   3   9   2     3509.47     3514.87    110.98 o 
   4   9   2     1081.25     1034.42     49.41 o 
   5   9   2      299.29      308.81     21.36 o 
   6   9   2     4907.76     4885.57    127.88 o 
   7   9   2     3191.35     3253.45    113.80 o 
   8   9   2      192.62      224.77     26.88 o 
  -5  10   2     1234.85     1160.91     52.11 o 
  -4  10   2      149.14      149.18     17.77 o 
  -3  10   2     4964.14     5135.32    203.74 o 
  -2  10   2     4121.23     4153.85    113.51 o 
  -1  10   2        7.70       11.12     11.06 o 
   0  10   2     2834.97     2823.15     81.69 o 
   1  10   2     6210.32     6198.71    282.01 o 
   2  10   2     1391.86     1335.60     57.99 o 
   3  10   2     1398.75     1361.64     45.58 o 
   4  10   2     5878.44     5426.47    168.14 o 
   5  10   2     1043.74     1085.31     50.56 o 
   6  10   2       28.72       42.65     17.94 o 
   7  10   2      539.84      610.53     57.00 o 
  -4  11   2     1136.84     1241.57     64.91 o 
  -3  11   2       29.81       54.16     16.85 o 
  -2  11   2      616.30      607.78     30.36 o 
  -1  11   2     2843.74     2682.63     79.45 o 
   0  11   2     1063.72     1059.62     40.86 o 
   1  11   2      224.27      237.61     23.06 o 
   2  11   2     1311.98     1279.92     62.96 o 
   3  11   2     1725.57     1639.08    119.93 o 
   4  11   2      946.05      827.78     61.70 o 
   5  11   2      784.10      762.36     42.98 o 
  -1  12   2        1.54        8.68     30.57 o 
   0  12   2     2356.64     2191.26     80.78 o 
   1  12   2     4673.75     4260.81    192.81 o 
   2  12   2      310.95      320.38     39.22 o 
  -3 -10   3      201.49      201.91     19.07 o 
  -2 -10   3     1957.59     1882.56     57.05 o 
  -1 -10   3     4754.37     4719.52    109.62 o 
   0 -10   3      363.24      361.04     19.11 o 
   1 -10   3     1524.43     1449.98     39.84 o 
   2 -10   3     2807.86     2791.54     97.47 o 
   3 -10   3     1303.10     1312.20    199.06 o 
   4 -10   3        8.24       27.04     18.59 o 
  -5  -9   3       18.73       10.03     25.97 o 
  -4  -9   3     3403.40     3460.46    118.78 o 
  -3  -9   3     2279.54     2189.49    107.98 o 
  -2  -9   3      267.80      276.98     17.58 o 
  -1  -9   3      120.06      131.25     13.18 o 
   0  -9   3     1396.96     1381.88     38.63 o 
   1  -9   3     3709.40     3584.51     80.92 o 
   2  -9   3      224.96      254.53     14.53 o 
   3  -9   3     1294.38     1347.24     37.92 o 
   4  -9   3     3229.42     3096.50     86.53 o 
   5  -9   3     1142.98     1108.79     45.70 o 
   6  -9   3       48.64       68.95     14.81 o 
  -6  -8   3      507.30      521.93     39.13 o 
  -5  -8   3     1577.74     1620.16     73.46 o 
  -4  -8   3     3023.84     2981.29    104.21 o 
  -3  -8   3        1.68       -9.89     13.42 o 
  -2  -8   3     7029.07     6910.93    178.29 o 
  -1  -8   3     5988.11     6055.11    130.93 o 
   0  -8   3       14.46       27.49      8.52 o 
   1  -8   3     2255.63     2360.34     47.78 o 
   2  -8   3     4883.58     4979.14     82.68 o 
   3  -8   3     2744.30     2791.62     66.38 o 
   4  -8   3      313.61      318.00     10.48 o 
   5  -8   3     3801.46     3848.69     76.21 o 
   6  -8   3     1604.49     1644.84     40.70 o 
   7  -8   3      278.52      285.82     17.18 o 
  -7  -7   3     4345.72     4595.66    153.14 o 
  -6  -7   3     2745.33     2753.76    100.03 o 
  -5  -7   3      434.64      481.66     26.84 o 
  -4  -7   3     3174.68     3104.73     85.74 o 
  -3  -7   3     1525.20     1488.29     58.98 o 
  -2  -7   3     1179.78     1145.12     41.09 o 
  -1  -7   3      153.38      180.93     28.70 o 
   0  -7   3     4240.13     4332.36     72.32 o 
   1  -7   3     5335.47     5458.39     82.11 o 
   2  -7   3       29.97       44.09      5.36 o 
   3  -7   3     1491.12     1559.11     26.19 o 
   4  -7   3     5853.97     5864.08     87.80 o 
   5  -7   3     2765.57     2827.16     54.86 o 
   6  -7   3      360.70      377.42     14.93 o 
   7  -7   3     5888.39     5889.90    218.23 o 
   8  -7   3     1742.01     1766.42     48.25 o 
  -8  -6   3     1051.28     1101.43     79.79 o 
  -7  -6   3      112.72      166.92     52.84 o 
  -6  -6   3      362.57      347.54     27.64 o 
  -5  -6   3     5313.25     5434.34    168.45 o 
  -4  -6   3     5153.76     5076.34    127.49 o 
  -3  -6   3      475.93      487.93     19.16 o 
  -2  -6   3     8137.67     8190.44    149.76 o 
  -1  -6   3     5502.20     5368.13     95.94 o 
   0  -6   3      185.55      214.41      7.79 o 
   1  -6   3     2477.63     2574.93     45.92 o 
   2  -6   3     7999.47     8274.75    108.47 o 
   3  -6   3     1480.20     1467.16     24.15 o 
   4  -6   3      873.27      867.54     15.92 o 
   5  -6   3     2248.75     2308.30     49.30 o 
   6  -6   3     1807.63     1816.33     40.38 o 
   7  -6   3      902.28      918.68     36.99 o 
   8  -6   3      538.18      538.66     19.49 o 
   9  -6   3     4029.54     4058.59     96.87 o 
  -8  -5   3      929.73      928.79     56.43 o 
  -7  -5   3     5242.43     5166.08    130.71 o 
  -6  -5   3     1206.76     1213.77     40.24 o 
  -5  -5   3      891.27      891.59     28.10 o 
  -4  -5   3     2770.46     2733.10     54.49 o 
  -3  -5   3     2308.68     2269.04     50.62 o 
  -2  -5   3     1793.12     1785.97     38.74 o 
  -1  -5   3      855.00      853.84     16.49 o 
   0  -5   3     7296.48     7189.34    101.47 o 
   1  -5   3     7839.68     8055.43    134.26 o 
   2  -5   3        3.33       22.55      3.09 o 
   3  -5   3     3371.77     3294.55     57.35 o 
   4  -5   3    12036.46    12163.00    201.82 o 
   5  -5   3     2616.44     2700.46     69.42 o 
   6  -5   3     2033.39     2044.92     38.86 o 
   7  -5   3     7506.62     7494.34    129.90 o 
   8  -5   3     1010.77      995.43     24.74 o 
   9  -5   3       10.94       14.61      5.90 o 
  10  -5   3      475.26      499.64     19.30 o 
  -9  -4   3     1588.00     1616.92     65.23 o 
  -8  -4   3     1026.32      996.81     44.85 o 
  -7  -4   3      324.94      344.16     19.94 o 
  -6  -4   3      871.97      836.12     29.89 o 
  -5  -4   3     9283.82     9025.72    184.10 o 
  -4  -4   3     4072.51     4094.60     76.45 o 
  -3  -4   3     2801.44     2773.53     53.06 o 
  -2  -4   3    10105.54    10056.78    138.62 o 
  -1  -4   3     5711.58     5800.75     78.60 o 
   0  -4   3       67.65       84.17      3.97 o 
   1  -4   3     5342.32     5345.85     69.01 o 
   2  -4   3    13064.42    13297.35    197.97 o 
   3  -4   3     1140.96     1187.70     21.88 o 
   4  -4   3      930.43      947.74     26.17 o 
   5  -4   3     3327.30     3324.30     77.60 o 
   6  -4   3     4752.35     4700.78    107.42 o 
   7  -4   3     1678.07     1644.03     31.73 o 
   8  -4   3     1922.20     1920.85     40.93 o 
   9  -4   3     6275.84     6168.78    121.42 o 
  10  -4   3      951.57      951.33     25.05 o 
  -9  -3   3      790.66      842.68     66.44 o 
  -8  -3   3     3085.35     3039.54    128.29 o 
  -7  -3   3     6064.41     6046.67    146.43 o 
  -6  -3   3      690.95      686.03     25.19 o 
  -5  -3   3      247.61      251.65     12.36 o 
  -4  -3   3     1741.58     1763.37     36.11 o 
  -3  -3   3     7639.11     7655.79    115.90 o 
  -2  -3   3     5728.71     5566.55     73.06 o 
  -1  -3   3     2638.46     2542.41     33.39 o 
   0  -3   3     9357.98     9225.86    119.14 o 
   1  -3   3     8412.68     8301.43    107.71 o 
   2  -3   3      514.23      563.53     15.51 o 
   3  -3   3     4032.59     4064.70    110.99 o 
   4  -3   3    20363.09    20638.13    531.19 o 
   5  -3   3      441.43      460.20     19.96 o 
   6  -3   3     5117.69     5063.84    114.14 o 
   7  -3   3     3819.30     3808.06    117.74 o 
   8  -3   3      301.81      298.30      9.97 o 
   9  -3   3      123.95      136.59      7.88 o 
  10  -3   3      835.76      835.66     22.57 o 
  11  -3   3     2609.60     2620.92     66.67 o 
  -9  -2   3      633.42      669.68     35.59 o 
  -8  -2   3     2074.11     2096.41    166.88 o 
  -7  -2   3      657.64      658.42     28.87 o 
  -6  -2   3     2945.54     2904.37     73.65 o 
  -5  -2   3    10344.94    10161.53    203.48 o 
  -4  -2   3     1168.02     1167.89     21.75 o 
  -3  -2   3     2363.46     2357.29     36.76 o 
  -2  -2   3     8566.25     8517.87    121.58 o 
  -1  -2   3    12217.32    12167.25    154.60 o 
   0  -2   3       16.85       31.14      2.80 o 
   1  -2   3    12096.22    12152.63    177.47 o 
   2  -2   3    12048.19    12432.02    233.55 o 
   3  -2   3      834.04      879.64     28.41 o 
   4  -2   3       21.08       35.94      5.31 o 
   5  -2   3     6086.44     5938.43    126.27 o 
   6  -2   3    10820.46    11028.38    203.46 o 
   7  -2   3      976.47      983.82     25.57 o 
   8  -2   3     5136.70     5090.81     99.79 o 
   9  -2   3     5737.49     5586.55    110.20 o 
  10  -2   3      517.47      505.56     16.28 o 
  11  -2   3      308.80      303.54     16.07 o 
 -10  -1   3     3378.50     3619.37    119.43 o 
  -9  -1   3       29.90       34.39     13.72 o 
  -8  -1   3     3948.90     3832.75    192.01 o 
  -7  -1   3     3274.12     3091.88    166.38 o 
  -6  -1   3      689.93      688.87     25.42 o 
  -5  -1   3      110.18      161.23      9.44 o 
  -4  -1   3     4730.23     4642.04     65.56 o 
  -3  -1   3    10025.17     9976.88    131.63 o 
  -2  -1   3      831.71      828.11     13.04 o 
  -1  -1   3     6621.36     6722.24     80.94 o 
   0  -1   3    11701.17    11974.55    151.76 o 
   1  -1   3    14453.44    14442.56    194.75 o 
   2  -1   3      787.76      925.33     17.42 o 
   3  -1   3    22614.67    22577.40    465.31 o 
   4  -1   3    17466.97    17731.96    364.94 o 
   5  -1   3     1217.03     1191.91     29.28 o 
   6  -1   3     3918.57     3963.81     87.34 o 
   7  -1   3     3139.48     2999.61     60.56 o 
   8  -1   3     1439.74     1469.72     28.62 o 
   9  -1   3      130.86      151.80      8.41 o 
  10  -1   3     2201.59     2208.23     48.74 o 
  11  -1   3     2522.33     2555.58     81.66 o 
 -10   0   3      292.51      324.56     26.27 o 
  -9   0   3     1105.33     1132.04     46.60 o 
  -8   0   3     4267.19     4178.52    212.30 o 
  -7   0   3      281.19      260.95     25.32 o 
  -6   0   3     4806.74     4855.71    142.38 o 
  -5   0   3    11862.12    11840.65    219.63 o 
  -4   0   3     2542.40     2501.58     37.47 o 
  -3   0   3     1448.50     1429.89     21.92 o 
  -2   0   3    13712.08    13844.84    223.12 o 
  -1   0   3    17403.57    17415.54    270.11 o 
   0   0   3      534.65      650.14      9.00 o 
   1   0   3     5620.14     5474.25     90.09 o 
   2   0   3    15821.64    16816.21    276.23 o 
   3   0   3     4067.74     4324.05     82.50 o 
   4   0   3      294.49      286.68      9.76 o 
   5   0   3     8609.43     8883.36    150.92 o 
   6   0   3    11595.47    11695.32    179.45 o 
   7   0   3      308.33      311.75      9.91 o 
   8   0   3     5907.84     5969.90     94.08 o 
   9   0   3     3880.24     3938.66     84.85 o 
  10   0   3      387.18      400.50     21.57 o 
  11   0   3      252.05      245.52     19.68 o 
 -10   1   3     2669.15     2825.67    110.01 o 
  -9   1   3      122.76      137.81     16.51 o 
  -8   1   3     3088.91     3025.75     96.06 o 
  -7   1   3     2048.08     2011.29     65.97 o 
  -6   1   3     1308.50     1282.69     36.19 o 
  -5   1   3       74.76       88.70      6.50 o 
  -4   1   3     8212.49     8483.44    122.68 o 
  -3   1   3    10376.91    10586.36    145.26 o 
  -2   1   3       12.44       23.66      2.29 o 
  -1   1   3     6808.55     7165.22    130.99 o 
   0   1   3    14466.63    14359.88    166.75 o 
   1   1   3    15843.23    15464.64    238.33 o 
   2   1   3     5563.97     5848.24     74.75 o 
   3   1   3    29240.72    29548.81    391.96 o 
   4   1   3     6688.79     6874.53    106.12 o 
   5   1   3     2298.77     2309.55     37.09 o 
   6   1   3     1154.38     1147.82     22.14 o 
   7   1   3     3105.87     3080.90     55.19 o 
   8   1   3     2618.86     2636.07     43.91 o 
   9   1   3       16.58       21.50      5.09 o 
  10   1   3     3208.10     3256.98    101.14 o 
  11   1   3     1998.87     1964.93     67.38 o 
 -10   2   3       47.32       91.09     17.16 o 
  -9   2   3     1809.52     1844.19     66.31 o 
  -8   2   3     4779.53     4903.30    147.27 o 
  -7   2   3       32.75       19.58      8.90 o 
  -6   2   3     4964.78     4881.02    184.14 o 
  -5   2   3     6840.05     6695.57    142.11 o 
  -4   2   3     1082.39     1118.46     20.42 o 
  -3   2   3     1729.82     1696.04     24.35 o 
  -2   2   3    16502.96    16927.21    209.63 o 
  -1   2   3     9345.35     9401.75    134.71 o 
   0   2   3     2709.69     2748.14     35.39 o 
   1   2   3     8491.02     8391.12     98.14 o 
   2   2   3     7490.74     7523.17     93.07 o 
   3   2   3     4150.57     3985.23     52.44 o 
   4   2   3       58.41       77.03      3.95 o 
   5   2   3    21179.42    20867.92    297.61 o 
   6   2   3     9099.17     8824.12    127.40 o 
   7   2   3      426.18      443.15      9.79 o 
   8   2   3     5459.86     5522.22    104.12 o 
   9   2   3     2943.67     2940.89     57.24 o 
  10   2   3      964.17      983.33     39.82 o 
  11   2   3      410.17      467.72     83.37 o 
  -9   3   3      254.80      285.83     22.54 o 
  -8   3   3     1700.32     1684.03     59.71 o 
  -7   3   3     3463.34     3283.09    101.07 o 
  -6   3   3     2743.26     2750.37    125.43 o 
  -5   3   3     1003.53     1012.21     41.62 o 
  -4   3   3     9986.74    10258.29    149.22 o 
  -3   3   3     7508.80     7522.27     98.48 o 
  -2   3   3     1398.54     1424.98     22.93 o 
  -1   3   3     3857.90     3954.58     64.73 o 
   0   3   3    33270.76    33101.05    478.17 o 
   1   3   3    11329.87    11202.75    156.28 o 
   2   3   3     9643.25     9433.77    124.11 o 
   3   3   3    11573.75    11242.08    154.73 o 
   4   3   3     2446.99     2431.91     36.41 o 
   5   3   3       79.01      100.26      4.83 o 
   6   3   3      352.28      361.61      8.68 o 
   7   3   3     5999.63     5889.82     98.14 o 
   8   3   3     2451.59     2423.08     48.66 o 
   9   3   3       95.91      103.08     10.28 o 
  10   3   3     2528.31     2510.07     84.43 o 
  11   3   3     1690.45     1696.36     90.66 o 
  -9   4   3     3190.94     3378.02    174.59 o 
  -8   4   3     3122.26     3055.33     97.72 o 
  -7   4   3      378.76      388.73     21.96 o 
  -6   4   3     4222.52     4141.72    123.69 o 
  -5   4   3     6657.43     6525.22    164.60 o 
  -4   4   3      472.77      478.03     13.55 o 
  -3   4   3     4177.31     4166.36     71.93 o 
  -2   4   3    12572.78    12784.88    189.40 o 
  -1   4   3     2186.38     2259.92     31.92 o 
   0   4   3     1159.16     1174.38     20.15 o 
   1   4   3     3067.19     3138.93     53.29 o 
   2   4   3     9262.83     9256.85    120.85 o 
   3   4   3     4687.94     4374.95     75.26 o 
   4   4   3     1696.76     1679.16     26.58 o 
   5   4   3    16257.78    16079.94    251.78 o 
   6   4   3     3040.48     3058.77     68.90 o 
   7   4   3      277.29      316.21     13.28 o 
   8   4   3     3171.84     3139.77     77.38 o 
   9   4   3     2781.90     2750.83     70.14 o 
  10   4   3      591.73      592.90     33.37 o 
  11   4   3      748.05      781.63     40.32 o 
  -9   5   3       12.82       49.42     15.46 o 
  -8   5   3      850.06      856.44     41.43 o 
  -7   5   3     3297.73     3162.22     99.98 o 
  -6   5   3     1527.62     1537.28     53.95 o 
  -5   5   3      802.09      768.69     27.48 o 
  -4   5   3     5008.41     4841.06    107.85 o 
  -3   5   3     5575.84     5630.96     93.30 o 
  -2   5   3      718.84      735.49     16.61 o 
  -1   5   3     7152.30     7189.18    116.14 o 
   0   5   3    18879.47    20020.33    456.48 o 
   1   5   3     1224.69     1268.62     23.21 o 
   2   5   3     7422.07     7187.52    123.60 o 
   3   5   3     7370.81     7349.83    107.82 o 
   4   5   3     2577.13     2589.81     55.61 o 
   5   5   3       80.46       84.44      8.33 o 
   6   5   3     1741.16     1798.04     63.28 o 
   7   5   3     7575.83     7588.05    223.39 o 
   8   5   3     1790.28     1786.49     49.97 o 
   9   5   3      439.07      447.24     21.77 o 
  10   5   3     3155.23     3387.40    113.44 o 
  -8   6   3     1296.83     1345.87    134.88 o 
  -7   6   3     1064.16     1076.02     44.51 o 
  -6   6   3     3975.67     3703.26    115.08 o 
  -5   6   3     5519.79     5421.28    160.93 o 
  -4   6   3       99.97      112.63     11.39 o 
  -3   6   3     5496.29     5407.85    106.59 o 
  -2   6   3     8959.68     8991.19    191.99 o 
  -1   6   3      660.73      692.05     16.29 o 
   0   6   3       51.36       59.53      5.89 o 
   1   6   3     1733.28     1769.48     35.45 o 
   2   6   3    12584.61    12696.62    215.52 o 
   3   6   3     3577.92     3621.45     68.50 o 
   4   6   3     4059.20     4074.78     88.88 o 
   5   6   3     9641.35     9454.30    223.39 o 
   6   6   3     1026.55     1025.14     36.50 o 
   7   6   3       31.69       84.47     23.77 o 
   8   6   3     2042.57     2057.87     83.57 o 
   9   6   3     2656.11     2730.08     84.45 o 
  10   6   3      271.62      319.28     53.70 o 
  -8   7   3     1149.30     1097.46     48.30 o 
  -7   7   3     3445.76     3338.96    108.76 o 
  -6   7   3      684.81      670.89     34.28 o 
  -5   7   3      544.98      561.87     29.89 o 
  -4   7   3     4027.91     4071.73    185.47 o 
  -3   7   3     6843.28     6846.28    201.84 o 
  -2   7   3      357.09      373.53     19.08 o 
  -1   7   3     9485.81     9463.77    199.57 o 
   0   7   3    11975.17    12067.69    369.05 o 
   1   7   3      182.11      196.13     11.12 o 
   2   7   3     2645.78     2676.30     57.24 o 
   3   7   3     3473.61     3393.46     69.99 o 
   4   7   3     4224.84     4137.87     91.45 o 
   5   7   3      452.23      485.06     24.19 o 
   6   7   3     2869.72     2945.75     81.08 o 
   7   7   3     5793.03     5766.12    178.20 o 
   8   7   3      742.36      706.29     39.47 o 
   9   7   3      243.13      244.12     25.92 o 
  -7   8   3      440.57      424.51     30.23 o 
  -6   8   3     2828.24     2684.89     92.51 o 
  -5   8   3     3393.63     3337.43    110.01 o 
  -4   8   3      170.37      197.22     20.67 o 
  -3   8   3     2898.46     2797.36     94.31 o 
  -2   8   3     1796.51     1680.66     53.70 o 
  -1   8   3      671.74      633.37     34.74 o 
   0   8   3      128.86      153.65     12.74 o 
   1   8   3     4265.39     4369.84     88.11 o 
   2   8   3     8269.03     8390.41    160.02 o 
   3   8   3       23.19       35.39      8.73 o 
   4   8   3     4043.91     4103.48     92.05 o 
   5   8   3     4225.85     4214.83    110.08 o 
   6   8   3      868.10      905.14     36.72 o 
   7   8   3      162.72      182.77     32.03 o 
   8   8   3     3263.04     3298.35    114.04 o 
   9   8   3     1658.85     1635.21     69.49 o 
  -6   9   3      409.93      357.43     28.64 o 
  -5   9   3      472.10      482.49     32.80 o 
  -4   9   3     5084.75     4914.37    133.42 o 
  -3   9   3     4920.60     4738.04    128.77 o 
  -2   9   3       80.72      100.28     14.47 o 
  -1   9   3     7414.91     7411.02    189.61 o 
   0   9   3     5355.46     5471.88    143.52 o 
   1   9   3      157.62      179.09     14.01 o 
   2   9   3      961.65      946.73     35.31 o 
   3   9   3     3271.55     3321.51     89.14 o 
   4   9   3     3783.65     3715.07     98.41 o 
   5   9   3       97.51      123.25     15.59 o 
   6   9   3     2378.61     2330.56     70.39 o 
   7   9   3     3523.91     3492.93    120.67 o 
   8   9   3      719.64      783.68     58.86 o 
  -5  10   3     1762.36     1676.37     68.44 o 
  -4  10   3      262.59      276.29     22.80 o 
  -3  10   3     1187.23     1223.34     46.98 o 
  -2  10   3     1861.58     1834.73     60.33 o 
  -1  10   3     2036.91     2114.96     66.24 o 
   0  10   3       13.71       24.49     11.96 o 
   1  10   3     6091.89     6220.76    315.88 o 
   2  10   3     5247.19     5195.14    131.83 o 
   3  10   3        6.54       18.28     11.78 o 
   4  10   3     2483.13     2387.35     85.36 o 
   5  10   3     3121.61     2942.62    101.65 o 
   6  10   3      867.46      886.93     46.10 o 
   7  10   3      203.87      252.20     39.02 o 
  -3  11   3     2259.07     2257.96     84.62 o 
  -2  11   3      441.43      452.69     30.65 o 
  -1  11   3     3750.05     3560.97    101.11 o 
   0  11   3     1176.23     1162.95     99.05 o 
   1  11   3       35.91       49.31     17.33 o 
   2  11   3      270.56      258.01     24.98 o 
   3  11   3     2365.32     2342.64     89.94 o 
   4  11   3     2100.93     1953.53     74.75 o 
   5  11   3       63.21       76.79     20.03 o 
  -1  12   3     2048.32     1978.53     76.11 o 
   0  12   3      501.63      452.82     33.19 o 
   1  12   3     5254.69     5056.69    160.46 o 
   2  12   3     2074.02     1963.98     75.49 o 
  -2 -10   4      331.50      316.98     22.12 o 
  -1 -10   4     1349.74     1352.58     44.70 o 
   0 -10   4     1838.68     1727.07     51.77 o 
   1 -10   4      370.49      397.03     24.10 o 
   2 -10   4     1933.94     1926.17     81.77 o 
   3 -10   4     4353.70     4192.30    186.95 o 
  -4  -9   4      116.51      158.26     23.78 o 
  -3  -9   4     2588.45     2470.61     71.99 o 
  -2  -9   4     3701.39     3614.46     95.46 o 
  -1  -9   4       36.16       45.11     11.37 o 
   0  -9   4     2789.70     2752.35     66.65 o 
   1  -9   4     2394.40     2333.01     57.19 o 
   2  -9   4      370.95      378.13     17.62 o 
   3  -9   4       38.40       51.91      8.01 o 
   4  -9   4     1286.62     1264.68     81.01 o 
   5  -9   4     3346.06     3289.76    106.97 o 
   6  -9   4      226.24      233.44     15.28 o 
  -5  -8   4     1908.72     1957.50    144.87 o 
  -4  -8   4     2567.66     2654.80     96.63 o 
  -3  -8   4      111.45      113.39     20.46 o 
  -2  -8   4      574.54      571.84     27.66 o 
  -1  -8   4     2570.76     2578.42     63.96 o 
   0  -8   4     4251.38     4137.89     93.33 o 
   1  -8   4      233.67      262.62     13.43 o 
   2  -8   4     5653.06     5812.77    111.79 o 
   3  -8   4     5796.81     6012.10    159.91 o 
   4  -8   4       71.27       72.73      7.09 o 
   5  -8   4      955.42      959.64     22.61 o 
   6  -8   4     1336.45     1345.04     31.63 o 
   7  -8   4     1861.14     1937.16     46.29 o 
  -6  -7   4     2563.74     2545.87    103.29 o 
  -5  -7   4     1424.49     1393.69     84.37 o 
  -4  -7   4      262.02      299.79     26.53 o 
  -3  -7   4     5914.81     5832.91    180.06 o 
  -2  -7   4     5217.06     5162.30    123.99 o 
  -1  -7   4      348.00      362.67     16.06 o 
   0  -7   4     3821.99     3934.43     81.78 o 
   1  -7   4     2130.60     2165.68     37.00 o 
   2  -7   4     1421.42     1489.10     25.09 o 
   3  -7   4        7.79       22.07      4.12 o 
   4  -7   4     4076.75     4108.53     68.38 o 
   5  -7   4     5737.22     5775.25     98.43 o 
   6  -7   4       20.14       21.54      5.57 o 
   7  -7   4     1742.28     1830.04     59.52 o 
   8  -7   4     2824.58     2922.68    140.10 o 
  -7  -6   4     1355.71     1382.46     62.14 o 
  -6  -6   4      124.07      126.50     24.92 o 
  -5  -6   4     2574.28     2594.14     74.87 o 
  -4  -6   4     2149.13     2161.53     52.77 o 
  -3  -6   4      555.82      588.49     25.22 o 
  -2  -6   4       93.46      107.03     14.16 o 
  -1  -6   4     6062.31     6023.86    144.59 o 
   0  -6   4     7067.31     7137.90    116.41 o 
   1  -6   4      299.72      337.37      9.11 o 
   2  -6   4     7834.82     8201.67    115.87 o 
   3  -6   4     2635.50     2689.40     40.65 o 
   4  -6   4       49.27       55.62      8.71 o 
   5  -6   4      567.97      547.94     14.27 o 
   6  -6   4     2971.59     2988.49     72.50 o 
   7  -6   4     2003.68     1998.24     44.08 o 
   8  -6   4       94.48       96.29     17.14 o 
   9  -6   4     1238.57     1214.39     40.78 o 
  -8  -5   4        5.68       41.98     28.12 o 
  -7  -5   4     2043.67     2113.54     99.51 o 
  -6  -5   4     3532.38     3447.78    113.25 o 
  -5  -5   4     1749.64     1772.08     54.57 o 
  -4  -5   4     2217.87     2140.28     57.72 o 
  -3  -5   4     9083.29     9017.83    234.63 o 
  -2  -5   4     3010.56     2942.86     63.31 o 
  -1  -5   4      862.88      895.67     19.44 o 
   0  -5   4     2782.56     2794.22     39.89 o 
   1  -5   4     4459.76     4458.69     62.46 o 
   2  -5   4     3541.24     3675.31     78.79 o 
   3  -5   4      214.88      230.40      6.10 o 
   4  -5   4     7455.00     7292.59    123.93 o 
   5  -5   4     6726.80     6831.39    152.71 o 
   6  -5   4       10.64       32.99      5.54 o 
   7  -5   4     1997.52     1934.68     37.42 o 
   8  -5   4     4538.45     4479.09    102.42 o 
   9  -5   4     1016.03      957.21     28.03 o 
  10  -5   4      317.85      315.14     15.97 o 
  -8  -4   4     2344.15     2344.37     83.84 o 
  -7  -4   4     1305.30     1287.43     42.98 o 
  -6  -4   4      565.00      536.17     24.19 o 
  -5  -4   4     3158.50     3205.00     82.42 o 
  -4  -4   4     3396.35     3399.66     65.27 o 
  -3  -4   4      992.19      988.16     23.52 o 
  -2  -4   4     1330.56     1290.93     29.19 o 
  -1  -4   4    15609.62    15413.77    200.23 o 
   0  -4   4     6248.19     6151.87     77.25 o 
   1  -4   4     3194.17     3133.03     42.95 o 
   2  -4   4    10849.30    11074.85    152.56 o 
   3  -4   4     3412.94     3342.83     66.01 o 
   4  -4   4      244.14      247.19     12.31 o 
   5  -4   4     1483.17     1464.64     49.01 o 
   6  -4   4     5713.65     5546.31    153.51 o 
   7  -4   4     2124.63     2093.04     67.00 o 
   8  -4   4       96.04       98.50      6.63 o 
   9  -4   4     1484.19     1434.12     37.18 o 
  10  -4   4     2430.48     2438.51     60.18 o 
  -9  -3   4     1434.80     1453.23     60.30 o 
  -8  -3   4        1.45       23.05     13.43 o 
  -7  -3   4     2341.76     2391.22     66.37 o 
  -6  -3   4     5055.92     4970.36    121.90 o 
  -5  -3   4     2316.15     2264.36     52.86 o 
  -4  -3   4     3561.41     3591.71     67.26 o 
  -3  -3   4     8038.48     7806.34    137.03 o 
  -2  -3   4     1627.30     1590.64     25.17 o 
  -1  -3   4      181.27      186.30      6.13 o 
   0  -3   4      194.51      236.02      8.16 o 
   1  -3   4     6022.63     5951.00     78.04 o 
   2  -3   4     8238.32     8423.90    124.95 o 
   3  -3   4      460.99      504.05     24.65 o 
   4  -3   4     9856.55     9785.56    257.96 o 
   5  -3   4     4706.08     4682.69    128.86 o 
   6  -3   4        0.21       11.30      7.55 o 
   7  -3   4     1780.39     1783.08     57.29 o 
   8  -3   4     6236.89     6184.86    216.33 o 
   9  -3   4      680.98      647.73     17.06 o 
  10  -3   4     1044.27      996.46     25.00 o 
  -9  -2   4     1336.01     1261.10     90.36 o 
  -8  -2   4     3382.43     3459.03    153.64 o 
  -7  -2   4      660.12      649.29     25.94 o 
  -6  -2   4     1257.06     1211.25     36.99 o 
  -5  -2   4     2494.14     2389.48     54.37 o 
  -4  -2   4     5826.30     5605.26    100.36 o 
  -3  -2   4     1641.56     1631.70     28.10 o 
  -2  -2   4     7923.90     7756.91    105.42 o 
  -1  -2   4    27335.17    26881.81    338.50 o 
   0  -2   4      846.61      826.11     12.14 o 
   1  -2   4     7040.47     6969.43     97.65 o 
   2  -2   4     8059.61     8451.50    145.99 o 
   3  -2   4     6100.93     5923.87    126.07 o 
   4  -2   4      556.86      534.16     16.67 o 
   5  -2   4     4691.80     4590.98     99.76 o 
   6  -2   4     7231.87     7230.98    154.30 o 
   7  -2   4     1293.56     1263.33     36.06 o 
   8  -2   4       48.97       68.25     10.77 o 
   9  -2   4     2085.70     2038.04     43.41 o 
  10  -2   4     4126.75     4017.44     81.73 o 
  11  -2   4      389.97      395.86     15.38 o 
  -9  -1   4      948.32      973.24     51.80 o 
  -8  -1   4        5.78       31.12     12.47 o 
  -7  -1   4     3617.82     3484.60    113.20 o 
  -6  -1   4     6099.19     5968.00    142.06 o 
  -5  -1   4      233.46      226.13     11.05 o 
  -4  -1   4     6791.47     6655.60    116.95 o 
  -3  -1   4     3167.93     3168.26     50.15 o 
  -2  -1   4     1287.19     1353.04     20.30 o 
  -1  -1   4      287.84      306.81     10.67 o 
   0  -1   4     1463.22     1432.53     20.01 o 
   1  -1   4    20911.32    20583.34    268.02 o 
   2  -1   4     5222.33     5304.05     76.28 o 
   3  -1   4     3418.31     3303.31     71.82 o 
   4  -1   4    11692.38    11721.87    243.43 o 
   5  -1   4     7877.99     7818.73    164.69 o 
   6  -1   4       96.29      101.86      9.35 o 
   7  -1   4     5748.18     5610.08    123.07 o 
   8  -1   4     8341.19     8116.06    198.34 o 
   9  -1   4       82.59       88.10      5.94 o 
  10  -1   4      714.87      709.49     20.25 o 
  11  -1   4     1282.61     1297.06     37.73 o 
  -9   0   4     2477.49     2588.85     88.62 o 
  -8   0   4     3127.16     3248.17    103.88 o 
  -7   0   4      725.41      667.90     48.04 o 
  -6   0   4      392.82      414.77     18.09 o 
  -5   0   4     3901.02     3839.68     81.39 o 
  -4   0   4    12888.03    12519.88    203.09 o 
  -3   0   4      631.44      670.96     12.80 o 
  -2   0   4    10662.66    10631.26    138.92 o 
  -1   0   4    18724.43    18837.40    296.37 o 
   0   0   4      980.54     1047.43     14.75 o 
   1   0   4     1542.96     1446.68     20.86 o 
   2   0   4     8202.18     8263.54    109.56 o 
   3   0   4     6248.24     6332.19     97.38 o 
   4   0   4      138.23      130.84      7.30 o 
   5   0   4     3087.43     3143.08     61.62 o 
   6   0   4     5194.62     5088.31    111.39 o 
   7   0   4     1898.18     1880.73     34.14 o 
   8   0   4       43.82       50.20      4.53 o 
   9   0   4     3840.38     3923.30     70.17 o 
  10   0   4     3973.46     4082.52    124.80 o 
  11   0   4        6.28       15.92      8.90 o 
  -9   1   4     1126.09     1178.64     49.16 o 
  -8   1   4       30.11       45.79     12.71 o 
  -7   1   4     5134.26     5010.10    190.87 o 
  -6   1   4     4613.62     4627.25    111.56 o 
  -5   1   4       38.26       41.79      5.85 o 
  -4   1   4     5064.07     5119.33     86.37 o 
  -3   1   4     1741.47     1771.26     29.86 o 
  -2   1   4     3405.51     3340.65     49.84 o 
  -1   1   4      784.30      805.30     11.35 o 
   0   1   4     5928.53     5929.69     77.37 o 
   1   1   4    28472.88    29123.01    433.15 o 
   2   1   4     1409.63     1396.66     18.45 o 
   3   1   4     5613.36     5680.15     79.54 o 
   4   1   4    12459.55    12677.77    179.24 o 
   5   1   4     7434.16     7427.45    114.62 o 
   6   1   4      174.28      182.70      7.76 o 
   7   1   4     8383.17     8267.56    139.86 o 
   8   1   4     4746.10     4737.91     82.60 o 
   9   1   4       30.96       41.76      5.06 o 
  10   1   4      301.00      300.85     15.23 o 
  11   1   4     1354.10     1310.02     49.66 o 
  -9   2   4     2163.11     2254.27     79.22 o 
  -8   2   4     1483.55     1461.67     54.70 o 
  -7   2   4      551.51      512.46     26.21 o 
  -6   2   4      155.47      141.43     13.13 o 
  -5   2   4     4928.18     4910.39    116.64 o 
  -4   2   4    11815.89    11659.07    215.41 o 
  -3   2   4      249.35      262.92      7.86 o 
  -2   2   4    13326.23    13273.07    187.76 o 
  -1   2   4    11410.75    11777.75    159.60 o 
   0   2   4       74.35       89.35      3.01 o 
   1   2   4     1310.39     1337.61     16.93 o 
   2   2   4    11904.59    11928.14    136.76 o 
   3   2   4    10174.44    10143.06    123.01 o 
   4   2   4        7.21       18.26      3.75 o 
   5   2   4     6038.43     6117.79     91.63 o 
   6   2   4     6887.20     6841.30    108.26 o 
   7   2   4     3105.16     3116.82     47.20 o 
   8   2   4       93.52      116.39      5.14 o 
   9   2   4     7139.96     7380.93    142.44 o 
  10   2   4     4303.84     4511.59    132.40 o 
  11   2   4      106.56      127.09     17.17 o 
  -9   3   4     1639.71     1657.53     63.13 o 
  -8   3   4      465.63      474.15     27.26 o 
  -7   3   4     7575.30     7244.90    393.12 o 
  -6   3   4     2907.76     2799.36    142.56 o 
  -5   3   4      137.25      146.91     10.27 o 
  -4   3   4     1562.85     1528.82     33.32 o 
  -3   3   4     3449.27     3477.36     60.00 o 
  -2   3   4    12574.89    12829.07    175.14 o 
  -1   3   4       29.87       48.57      4.82 o 
   0   3   4    14626.06    14720.18    188.83 o 
   1   3   4    14502.00    14635.05    205.12 o 
   2   3   4      405.41      422.67     10.40 o 
   3   3   4     1690.99     1687.13     24.40 o 
   4   3   4    13603.41    13596.07    175.62 o 
   5   3   4     5375.13     5267.43     72.92 o 
   6   3   4     2164.90     2126.42     33.64 o 
   7   3   4     5600.54     5582.20     83.01 o 
   8   3   4     1010.80      995.88     23.27 o 
   9   3   4       39.23       41.29      8.66 o 
  10   3   4       47.92       59.64     12.81 o 
  11   3   4     2183.03     2391.86     78.48 o 
  -9   4   4      940.59      964.41     86.63 o 
  -8   4   4     1167.66     1171.08     47.59 o 
  -7   4   4     1645.77     1595.90     57.24 o 
  -6   4   4      277.75      275.37     18.39 o 
  -5   4   4     7713.05     7501.08    393.58 o 
  -4   4   4     7205.19     7037.99    163.92 o 
  -3   4   4      833.90      871.21     21.27 o 
  -2   4   4     6229.17     6476.12    113.27 o 
  -1   4   4     8760.24     9121.96    147.99 o 
   0   4   4     1297.80     1314.06     23.21 o 
   1   4   4     1026.26     1088.62     19.09 o 
   2   4   4    12625.43    12810.87    171.40 o 
   3   4   4     5911.85     5797.91     78.47 o 
   4   4   4       38.52       50.47      6.09 o 
   5   4   4     3034.20     2973.53     47.44 o 
   6   4   4     7872.38     7560.98    124.96 o 
   7   4   4     3840.48     3731.62     71.50 o 
   8   4   4     1047.34      999.37     28.12 o 
   9   4   4     7469.11     7549.94    171.67 o 
  10   4   4     1623.04     1681.54     62.79 o 
  11   4   4      174.12      186.65     20.14 o 
  -8   5   4     1360.78     1354.12     53.69 o 
  -7   5   4     4330.81     4051.22    125.92 o 
  -6   5   4      778.44      755.06     51.74 o 
  -5   5   4       11.14       20.43      8.84 o 
  -4   5   4     1116.37     1060.67     32.16 o 
  -3   5   4     5868.33     5703.10    139.10 o 
  -2   5   4     4864.19     4815.92     88.44 o 
  -1   5   4     2183.95     2221.54     67.81 o 
   0   5   4    10737.79    11177.55    240.28 o 
   1   5   4     7552.26     7921.79    125.47 o 
   2   5   4       18.82       24.22      3.49 o 
   3   5   4     6914.75     6790.76    104.74 o 
   4   5   4    13336.90    12886.38    242.76 o 
   5   5   4      813.81      782.85     25.09 o 
   6   5   4     2678.33     2722.44     76.89 o 
   7   5   4     3165.81     3137.83     78.09 o 
   8   5   4     1469.99     1427.96     42.24 o 
   9   5   4      410.06      427.85     21.37 o 
  10   5   4      306.40      319.85     30.42 o 
  -8   6   4     2037.67     2043.12     74.38 o 
  -7   6   4     1742.65     1726.48     63.97 o 
  -6   6   4     1131.75     1130.79     45.98 o 
  -5   6   4     8687.85     8349.97    241.96 o 
  -4   6   4     4450.79     4166.29    126.88 o 
  -3   6   4      890.20      902.21     29.98 o 
  -2   6   4     4505.23     4346.74    106.38 o 
  -1   6   4     7154.92     7170.77    135.79 o 
   0   6   4     1911.61     1912.87     39.50 o 
   1   6   4      824.87      893.53     27.88 o 
   2   6   4    10368.94    10369.53    183.38 o 
   3   6   4     4018.47     3942.29     95.18 o 
   4   6   4      132.54      142.73     13.07 o 
   5   6   4     2208.74     2204.90     62.49 o 
   6   6   4     7766.17     7556.07    223.81 o 
   7   6   4     2483.84     2488.49    106.42 o 
   8   6   4     2033.53     2048.43     57.52 o 
   9   6   4     4923.68     4922.02    119.92 o 
  10   6   4      550.53      586.91     37.17 o 
  -7   7   4     2038.76     2143.44     99.95 o 
  -6   7   4      699.99      716.57     36.58 o 
  -5   7   4      216.07      220.44     19.83 o 
  -4   7   4     1502.81     1442.26     54.79 o 
  -3   7   4     7736.58     7462.32    334.59 o 
  -2   7   4     2298.83     2317.53     67.07 o 
  -1   7   4     1992.79     2038.70     51.64 o 
   0   7   4     6458.61     6484.33    250.50 o 
   1   7   4     6156.53     5988.80    192.80 o 
   2   7   4      101.26      131.16      9.86 o 
   3   7   4     6104.97     6106.05    129.20 o 
   4   7   4     8198.56     8660.26    207.19 o 
   5   7   4      152.04      231.86     43.40 o 
   6   7   4     1073.19     1077.92     48.02 o 
   7   7   4     1208.43     1265.81     82.15 o 
   8   7   4     1861.16     1858.05     72.39 o 
   9   7   4      706.10      711.99     41.15 o 
  -7   8   4      786.46      868.90     48.43 o 
  -6   8   4     2192.16     2197.88     80.55 o 
  -5   8   4     4714.87     4559.29    144.74 o 
  -4   8   4      790.01      764.13     38.81 o 
  -3   8   4      604.47      580.55     66.19 o 
  -2   8   4     2476.10     2538.98     93.51 o 
  -1   8   4     4966.93     4630.09    105.59 o 
   0   8   4      142.24      173.13     13.56 o 
   1   8   4     2628.37     2603.79     58.81 o 
   2   8   4     4482.34     4415.17    105.89 o 
   3   8   4     1539.96     1532.98     41.53 o 
   4   8   4      141.67      140.68     14.90 o 
   5   8   4     4233.35     4159.28    109.18 o 
   6   8   4     7769.79     7885.45    243.30 o 
   7   8   4      205.19      224.27     25.04 o 
   8   8   4     2930.17     2891.54    103.14 o 
   9   8   4     2251.60     2234.76     86.42 o 
  -6   9   4     1461.96     1457.75     62.27 o 
  -5   9   4      154.79      135.32     21.04 o 
  -4   9   4     2629.62     2568.75     79.43 o 
  -3   9   4     5517.17     5347.91    180.40 o 
  -2   9   4     1259.71     1258.28     57.68 o 
  -1   9   4      814.79      816.35     34.48 o 
   0   9   4     6192.21     6111.35    136.94 o 
   1   9   4     5797.53     5964.85    133.76 o 
   2   9   4       28.80       29.25     11.66 o 
   3   9   4     4949.02     4973.58    109.51 o 
   4   9   4     3484.31     3506.21     94.20 o 
   5   9   4      195.10      184.78     17.76 o 
   6   9   4      118.42      139.68     21.02 o 
   7   9   4     1482.44     1511.11     65.34 o 
   8   9   4     2761.08     2852.28    104.48 o 
  -5  10   4     2604.70     2475.04     92.07 o 
  -4  10   4      455.95      462.28     29.28 o 
  -3  10   4      324.57      332.57     24.46 o 
  -2  10   4     2702.93     2751.96    104.85 o 
  -1  10   4     3293.49     3231.34     93.84 o 
   0  10   4       11.83       19.42     14.95 o 
   1  10   4     1090.28     1144.64     42.34 o 
   2  10   4     2804.88     2867.30     81.02 o 
   3  10   4     2409.78     2344.37     84.87 o 
   4  10   4       40.04       43.60     16.84 o 
   5  10   4     4444.59     4178.84    179.51 o 
   6  10   4     3743.09     3609.01    171.48 o 
   7  10   4        5.12        6.94     16.35 o 
  -3  11   4     2954.41     3078.60    109.55 o 
  -2  11   4      534.19      562.79     37.27 o 
  -1  11   4      803.21      779.85     43.74 o 
   0  11   4     4217.19     4121.53    135.67 o 
   1  11   4     2331.16     2380.27     87.63 o 
   2  11   4      378.67      403.32     31.16 o 
   3  11   4     3354.43     3123.06    106.65 o 
   4  11   4     1525.53     1423.92     67.99 o 
   5  11   4      123.00      128.25     22.09 o 
   0  12   4        2.63        1.66     16.51 o 
   1  12   4      406.75      392.12     31.09 o 
   2  12   4     2643.32     2513.64    128.94 o 
  -3  -9   5      966.91      917.86     38.84 o 
  -2  -9   5     3303.31     3238.97     89.04 o 
  -1  -9   5     1010.60     1000.60     41.58 o 
   0  -9   5      319.49      326.34     21.48 o 
   1  -9   5     1829.98     1816.38     53.13 o 
   2  -9   5     2368.43     2447.24     65.55 o 
   3  -9   5       55.38       70.10     15.18 o 
   4  -9   5     1156.89     1176.28     39.16 o 
   5  -9   5     1577.60     1513.10     56.07 o 
  -4  -8   5     2137.05     2051.93     80.75 o 
  -3  -8   5      897.87      926.52     37.88 o 
  -2  -8   5       95.34      104.83     15.53 o 
  -1  -8   5     1506.29     1484.26     40.48 o 
   0  -8   5     4702.26     4777.79     92.31 o 
   1  -8   5     1387.02     1426.03     34.53 o 
   2  -8   5      529.63      565.61     17.06 o 
   3  -8   5     3241.11     3326.21     68.23 o 
   4  -8   5     3612.86     3666.25     73.49 o 
   5  -8   5      199.84      214.55     12.37 o 
   6  -8   5     2772.94     2816.25     56.37 o 
  -6  -7   5      905.93      895.78     70.30 o 
  -5  -7   5     3414.91     3485.76    192.11 o 
  -4  -7   5      609.71      622.36     76.91 o 
  -3  -7   5     3142.04     3253.96     85.69 o 
  -2  -7   5     4267.95     4337.19     93.05 o 
  -1  -7   5     1106.31     1116.05     32.78 o 
   0  -7   5      342.15      340.88     15.57 o 
   1  -7   5     3452.65     3500.08     60.53 o 
   2  -7   5     4784.77     4918.50     78.35 o 
   3  -7   5        6.66       40.34      6.75 o 
   4  -7   5     1706.68     1756.43     31.61 o 
   5  -7   5     1978.46     1981.30     34.50 o 
   6  -7   5     1270.66     1276.22     26.85 o 
   7  -7   5      110.18      116.39     13.16 o 
   8  -7   5     2131.64     2224.61    100.70 o 
  -6  -6   5       13.47       45.76     18.38 o 
  -5  -6   5      765.84      863.65    168.45 o 
  -4  -6   5     1329.97     1334.38     43.84 o 
  -3  -6   5     2121.22     2147.43    183.60 o 
  -2  -6   5      143.59      154.16     13.91 o 
  -1  -6   5     2991.83     3005.13     65.83 o 
   0  -6   5     3947.33     3988.72     98.42 o 
   1  -6   5      694.39      707.07     15.95 o 
   2  -6   5      323.32      350.09      9.53 o 
   3  -6   5     4468.53     4599.48     62.10 o 
   4  -6   5     5250.34     5272.26     86.97 o 
   5  -6   5      139.59      153.16     10.94 o 
   6  -6   5     5179.86     5163.79     89.94 o 
   7  -6   5     1673.17     1656.05     70.79 o 
   8  -6   5       24.05       37.86      6.94 o 
   9  -6   5       76.22       71.73      9.38 o 
  -7  -5   5       10.76        7.17     16.25 o 
  -6  -5   5     3411.40     3376.76    112.82 o 
  -5  -5   5     4692.64     4685.91    163.53 o 
  -4  -5   5       29.57       31.86      9.02 o 
  -3  -5   5     4631.17     4614.50    110.50 o 
  -2  -5   5     5825.43     5813.97    134.30 o 
  -1  -5   5     2936.46     2947.80     54.74 o 
   0  -5   5     1530.22     1510.86     26.85 o 
   1  -5   5     8505.08     8406.97    114.05 o 
   2  -5   5     4940.50     5053.37     67.89 o 
   3  -5   5       75.48       99.05      6.69 o 
   4  -5   5     1212.75     1207.17     23.81 o 
   5  -5   5     4332.89     4278.73     73.53 o 
   6  -5   5     3177.74     3175.85     95.72 o 
   7  -5   5       33.88       13.65     19.02 o 
   8  -5   5     4777.41     4788.26    201.45 o 
   9  -5   5     2867.57     2792.78     67.03 o 
  -8  -4   5     3116.72     3072.39    153.79 o 
  -7  -4   5     1437.44     1505.59     62.05 o 
  -6  -4   5       12.81       -3.31     14.35 o 
  -5  -4   5      688.74      668.10     28.22 o 
  -4  -4   5     2793.44     2869.72     63.79 o 
  -3  -4   5     3011.16     3010.52     64.91 o 
  -2  -4   5       13.14       36.38      6.46 o 
  -1  -4   5     4352.47     4372.98     75.80 o 
   0  -4   5     5813.98     5747.92     79.29 o 
   1  -4   5     1882.20     1855.17     27.26 o 
   2  -4   5     1077.43     1057.76     17.80 o 
   3  -4   5    10794.38    11029.03    217.40 o 
   4  -4   5     5231.39     5278.17    148.34 o 
   5  -4   5      915.24      945.29     32.06 o 
   6  -4   5     3905.30     3792.29    111.06 o 
   7  -4   5     1503.57     1429.86     51.84 o 
   8  -4   5      562.67      578.67     30.77 o 
   9  -4   5       43.15       41.63      5.49 o 
  10  -4   5     2100.82     2067.19     51.66 o 
  -8  -3   5     1693.56     1627.84     94.53 o 
  -7  -3   5       29.79       28.52     14.39 o 
  -6  -3   5     5748.88     5836.99    142.41 o 
  -5  -3   5     5294.36     5233.55    115.51 o 
  -4  -3   5        4.12       29.41      9.74 o 
  -3  -3   5     4899.40     4782.77     96.88 o 
  -2  -3   5     6496.08     6362.66    117.67 o 
  -1  -3   5     2998.26     2912.29     45.54 o 
   0  -3   5     2851.06     2852.00     38.91 o 
   1  -3   5     7762.44     7719.33    100.45 o 
   2  -3   5     3483.49     3456.19     50.60 o 
   3  -3   5      251.03      286.16     13.59 o 
   4  -3   5     1027.17     1035.33     69.11 o 
   5  -3   5     5879.75     5739.91    157.44 o 
   6  -3   5     3034.37     2975.42     88.21 o 
   7  -3   5      653.49      652.55     29.30 o 
   8  -3   5     6918.07     6585.35    258.70 o 
   9  -3   5     1787.05     1685.78     82.81 o 
  10  -3   5      113.77      122.23      8.69 o 
  -8  -2   5     2569.96     2578.61     89.14 o 
  -7  -2   5      748.88      800.49     37.18 o 
  -6  -2   5       40.42       51.15     12.07 o 
  -5  -2   5      720.52      725.35     22.93 o 
  -4  -2   5     5820.06     5672.72    102.08 o 
  -3  -2   5     3529.72     3412.32     63.18 o 
  -2  -2   5      748.26      735.71     15.64 o 
  -1  -2   5     5415.35     5371.16     73.97 o 
   0  -2   5     7937.21     7681.69     98.32 o 
   1  -2   5     3499.10     3467.95     46.86 o 
   2  -2   5     4133.25     4145.37     67.82 o 
   3  -2   5    19878.05    20079.39    433.06 o 
   4  -2   5     2184.11     2160.64     50.88 o 
   5  -2   5     2163.38     2167.97     51.59 o 
   6  -2   5     2096.46     2017.29     49.12 o 
   7  -2   5     2300.96     2249.52     54.73 o 
   8  -2   5     1637.29     1588.85     75.91 o 
   9  -2   5      392.99      402.66     14.13 o 
  10  -2   5     3706.77     3651.97     85.71 o 
  11  -2   5     1401.36     1365.02     38.05 o 
  -9  -1   5     1980.02     2129.31     78.30 o 
  -8  -1   5     1861.48     1838.23    103.74 o 
  -7  -1   5     1057.45     1073.47     36.20 o 
  -6  -1   5     7088.02     7110.41    206.20 o 
  -5  -1   5     2964.68     2897.21     64.55 o 
  -4  -1   5       64.21       77.02     10.62 o 
  -3  -1   5     6696.86     6582.05    115.69 o 
  -2  -1   5    10863.52    10477.67    171.23 o 
  -1  -1   5     1461.93     1411.87     21.59 o 
   0  -1   5     9229.30     9132.31    123.92 o 
   1  -1   5     6548.01     6580.39     80.29 o 
   2  -1   5     3328.08     3407.72     47.55 o 
   3  -1   5      202.14      199.71      6.30 o 
   4  -1   5     1376.73     1345.43     38.77 o 
   5  -1   5    15899.16    15627.73    324.45 o 
   6  -1   5     3159.77     2973.29     67.91 o 
   7  -1   5     2092.18     2006.76     42.03 o 
   8  -1   5     5964.95     5939.06    131.38 o 
   9  -1   5     1580.16     1565.67     30.88 o 
  10  -1   5       57.32       72.76      7.46 o 
  11  -1   5     1044.73     1049.27     27.75 o 
  -9   0   5      901.96      954.11     44.99 o 
  -8   0   5     1666.21     1742.67    116.10 o 
  -7   0   5     1992.32     2000.03     98.37 o 
  -6   0   5      520.09      519.79     21.23 o 
  -5   0   5     1828.23     1783.67     42.66 o 
  -4   0   5     7187.06     7277.19    128.31 o 
  -3   0   5     2914.14     2860.16     50.41 o 
  -2   0   5       46.60       75.27      7.03 o 
  -1   0   5     5133.55     5167.03     74.08 o 
   0   0   5    16757.30    17118.77    205.36 o 
   1   0   5     1061.40     1027.63     15.52 o 
   2   0   5    11161.23    11075.83    133.59 o 
   3   0   5    10159.19    10072.33    134.21 o 
   4   0   5      138.05      169.90      5.69 o 
   5   0   5      484.83      480.61     12.63 o 
   6   0   5     2085.50     2052.26     42.07 o 
   7   0   5     4042.19     3912.40     75.69 o 
   8   0   5      586.58      584.34     13.74 o 
   9   0   5     1442.10     1450.53     29.48 o 
  10   0   5     3095.67     3121.62     66.61 o 
  11   0   5      969.60      982.28     34.21 o 
  -9   1   5     2769.73     2896.15    153.08 o 
  -8   1   5      849.45      871.56     39.80 o 
  -7   1   5     1978.13     1964.21     67.86 o 
  -6   1   5     5462.86     5380.25    129.62 o 
  -5   1   5     2321.46     2272.23     51.97 o 
  -4   1   5      260.98      261.05     10.28 o 
  -3   1   5     7977.81     7884.41    137.71 o 
  -2   1   5     7599.88     7615.62    119.21 o 
  -1   1   5      202.77      226.76      5.30 o 
   0   1   5     5414.31     5484.08     69.76 o 
   1   1   5     3143.30     3212.13     42.03 o 
   2   1   5     6512.47     6476.33     77.82 o 
   3   1   5     1097.45     1082.28     15.19 o 
   4   1   5     3491.69     3588.36     51.08 o 
   5   1   5    19024.79    19399.71    255.27 o 
   6   1   5     1278.78     1290.79     20.21 o 
   7   1   5     2248.27     2241.25     40.65 o 
   8   1   5     5075.59     4975.66     86.48 o 
   9   1   5     2088.48     2059.97     36.85 o 
  10   1   5       45.42       57.87      8.01 o 
  11   1   5     1902.44     1915.33     52.21 o 
  -9   2   5      705.71      704.07     50.00 o 
  -8   2   5     1485.65     1525.34    116.73 o 
  -7   2   5     2540.18     2391.68    107.35 o 
  -6   2   5       85.47       93.28     12.12 o 
  -5   2   5     3815.52     3738.94     91.87 o 
  -4   2   5     6975.41     6948.16    141.19 o 
  -3   2   5     1717.84     1716.76     32.99 o 
  -2   2   5      889.09      888.77     15.22 o 
  -1   2   5    12687.12    13145.35    174.67 o 
   0   2   5    17013.43    16908.95    255.02 o 
   1   2   5      436.94      453.51      8.42 o 
   2   2   5    17270.05    16943.32    237.94 o 
   3   2   5     9599.96     9601.46    111.23 o 
   4   2   5      217.66      236.33      6.89 o 
   5   2   5      337.21      345.37      7.70 o 
   6   2   5     4223.39     4136.55     66.67 o 
   7   2   5     6196.58     6136.31     97.87 o 
   8   2   5      438.44      444.29      9.65 o 
   9   2   5     2200.80     2240.37     39.46 o 
  10   2   5     3263.11     3270.63     68.25 o 
  11   2   5     1045.15     1045.66     44.19 o 
  -8   3   5      233.48      239.95     21.00 o 
  -7   3   5     2102.31     2065.44    118.63 o 
  -6   3   5     4021.04     4052.72    156.72 o 
  -5   3   5     2883.06     2735.06     69.91 o 
  -4   3   5       72.70       98.20     10.43 o 
  -3   3   5     7352.54     7254.40    127.68 o 
  -2   3   5     5446.50     5510.58     84.47 o 
  -1   3   5       72.43       82.25      3.75 o 
   0   3   5      371.83      402.12      7.57 o 
   1   3   5     1156.48     1187.53     19.53 o 
   2   3   5    15000.59    15337.06    169.34 o 
   3   3   5     1558.43     1528.34     22.03 o 
   4   3   5     8769.90     8529.23    116.25 o 
   5   3   5    12451.55    12233.48    176.04 o 
   6   3   5       48.26       65.80      4.33 o 
   7   3   5     1002.35     1029.78     18.46 o 
   8   3   5     4073.74     4078.01     69.85 o 
   9   3   5     2495.31     2482.14     53.15 o 
  10   3   5       30.72       36.36      8.87 o 
  11   3   5     2387.93     2354.71     81.18 o 
  -8   4   5     2043.62     1999.42     93.20 o 
  -7   4   5     2736.65     2676.00     88.48 o 
  -6   4   5       54.33       69.54     16.17 o 
  -5   4   5     3127.49     3033.69     94.77 o 
  -4   4   5     4831.41     4634.95    111.70 o 
  -3   4   5     2675.82     2642.13     58.31 o 
  -2   4   5     1068.17     1063.27     22.28 o 
  -1   4   5    17141.54    17336.25    267.62 o 
   0   4   5     8893.04     9155.66    144.27 o 
   1   4   5     2503.36     2544.97     38.28 o 
   2   4   5     7804.39     7932.87    123.30 o 
   3   4   5     4370.04     4311.67     66.02 o 
   4   4   5     1126.84     1144.89     19.23 o 
   5   4   5      169.85      167.72      6.11 o 
   6   4   5     6463.29     6270.33    104.47 o 
   7   4   5     4433.10     4362.94     82.61 o 
   8   4   5       16.81       22.16      6.47 o 
   9   4   5     1790.71     1895.46     54.71 o 
  10   4   5     2850.82     2884.42     72.53 o 
  11   4   5     1198.52     1261.61     55.37 o 
  -8   5   5       16.85       32.03     14.35 o 
  -7   5   5     1488.66     1448.03     55.93 o 
  -6   5   5     3490.22     3362.26    106.75 o 
  -5   5   5     1616.24     1549.52     55.40 o 
  -4   5   5     1286.74     1216.81     36.79 o 
  -3   5   5     5582.79     5455.35    130.06 o 
  -2   5   5     1667.52     1639.95     39.47 o 
  -1   5   5      197.82      229.05     21.93 o 
   0   5   5      347.64      355.07     11.12 o 
   1   5   5     8473.55     8796.58    136.37 o 
   2   5   5    11984.34    11980.45    195.66 o 
   3   5   5      790.68      780.29     19.21 o 
   4   5   5    10755.23    10567.75    224.62 o 
   5   5   5     7341.13     7192.85    183.86 o 
   6   5   5      171.16      197.50     14.08 o 
   7   5   5     1503.33     1442.67     41.59 o 
   8   5   5     6131.59     5889.13    144.39 o 
   9   5   5     1499.39     1452.22     43.47 o 
  10   5   5      187.54      217.60     21.63 o 
  -7   6   5     1964.59     1953.37     71.97 o 
  -6   6   5       29.51       46.60     13.71 o 
  -5   6   5     2059.87     2094.33     72.36 o 
  -4   6   5     6079.53     5933.82    176.46 o 
  -3   6   5     2765.53     2625.00     69.16 o 
  -2   6   5     1739.09     1728.11     42.53 o 
  -1   6   5    11996.93    11995.11    278.91 o 
   0   6   5     4439.73     4558.44     90.63 o 
   1   6   5      675.09      730.43     21.06 o 
   2   6   5     3152.77     3159.67     88.06 o 
   3   6   5     3826.19     3821.67     83.60 o 
   4   6   5     1756.17     1758.59     52.36 o 
   5   6   5      164.88      183.14     32.80 o 
   6   6   5     5653.06     5472.54    331.62 o 
   7   6   5     3144.39     3140.44     80.33 o 
   8   6   5       13.79       30.44     10.86 o 
   9   6   5     1641.39     1684.28     50.62 o 
  10   6   5     2982.55     2934.07    101.62 o 
  -7   7   5     1411.12     1417.35     59.02 o 
  -6   7   5     3684.09     3569.62    117.14 o 
  -5   7   5      850.18      880.40     41.39 o 
  -4   7   5     1545.34     1515.17     57.89 o 
  -3   7   5     2923.60     2815.55     92.94 o 
  -2   7   5     1535.09     1561.48     42.85 o 
  -1   7   5     1099.25     1173.97     30.70 o 
   0   7   5      796.85      823.14     28.20 o 
   1   7   5    11155.05    11855.99    380.31 o 
   2   7   5     5088.73     5222.73    144.27 o 
   3   7   5     1961.44     2003.27     82.81 o 
   4   7   5     6045.51     5993.31    148.23 o 
   5   7   5     3431.44     3436.58     92.26 o 
   6   7   5       80.92       84.17     17.29 o 
   7   7   5     1525.69     1522.98     62.36 o 
   8   7   5     4005.53     3971.62    101.30 o 
   9   7   5      428.68      440.50     33.19 o 
  -6   8   5        8.07       21.86     15.77 o 
  -5   8   5     1241.30     1194.28     82.05 o 
  -4   8   5     4928.94     4741.81    209.60 o 
  -3   8   5     1039.81     1052.63     52.47 o 
  -2   8   5     3264.22     3226.89     91.60 o 
  -1   8   5     7718.05     7624.20    189.19 o 
   0   8   5      865.59      853.77     64.49 o 
   1   8   5      553.53      576.43     34.08 o 
   2   8   5     1880.79     1923.96     49.81 o 
   3   8   5     5140.64     5116.34    111.80 o 
   4   8   5     1609.10     1671.72     52.88 o 
   5   8   5     1395.23     1400.71     47.82 o 
   6   8   5     5653.80     5683.43    178.21 o 
   7   8   5     2057.91     2017.91     78.36 o 
   8   8   5       49.68       62.83     19.06 o 
   9   8   5     2059.37     2073.51     82.03 o 
  -5   9   5      115.36      130.58     21.80 o 
  -4   9   5      847.00      845.31     57.30 o 
  -3   9   5     1432.32     1393.58     51.09 o 
  -2   9   5     3142.41     3089.12     90.77 o 
  -1   9   5     1107.56     1103.77     47.42 o 
   0   9   5     2979.51     2850.47     87.60 o 
   1   9   5     8105.00     8243.77    201.13 o 
   2   9   5     1134.41     1124.40     35.38 o 
   3   9   5     1074.50     1105.81     40.82 o 
   4   9   5     3248.40     3260.55     89.49 o 
   5   9   5     2913.03     2926.13     82.84 o 
   6   9   5        8.50       23.86     15.86 o 
   7   9   5     1831.96     1797.85     73.78 o 
   8   9   5     1839.78     1900.92     78.32 o 
  -4  10   5     4765.07     4707.93    155.22 o 
  -3  10   5      218.82      202.17     25.45 o 
  -2  10   5     2679.40     2705.65    110.72 o 
  -1  10   5     3501.74     3437.64    118.59 o 
   0  10   5      770.36      729.59     41.44 o 
   1  10   5        3.94       19.78     19.62 o 
   2  10   5     1715.61     1667.85     55.19 o 
   3  10   5     4543.56     4481.22    144.68 o 
   4  10   5      678.54      674.47     40.33 o 
   5  10   5      818.67      878.78     45.74 o 
   6  10   5     2987.04     3108.22    109.29 o 
   7  10   5     1934.55     1868.13     76.21 o 
  -2  11   5     2471.07     2544.42     95.87 o 
  -1  11   5       52.37       75.17     20.49 o 
   0  11   5     3308.96     3425.10    118.25 o 
   1  11   5     3999.84     4114.01    175.08 o 
   2  11   5      235.96      229.92     26.19 o 
   3  11   5     1226.95     1217.40     55.76 o 
   4  11   5     3020.32     3009.74    105.66 o 
   5  11   5     1622.05     1627.55     96.13 o 
  -1  -9   6     2359.04     2327.25     68.09 o 
   0  -9   6     1107.68     1107.33     39.50 o 
   1  -9   6     1182.25     1149.85     48.37 o 
   2  -9   6     4048.39     3972.27    124.97 o 
   3  -9   6      748.71      782.48     39.57 o 
  -3  -8   6     4092.20     4142.37    137.28 o 
  -2  -8   6      439.77      463.11     27.24 o 
  -1  -8   6      993.99     1003.00     36.90 o 
   0  -8   6     1968.96     1931.81     48.79 o 
   1  -8   6     1266.93     1291.58     36.40 o 
   2  -8   6      596.25      612.44     20.22 o 
   3  -8   6      692.24      737.30     22.80 o 
   4  -8   6     4030.75     4213.71     79.56 o 
   5  -8   6     1820.86     1845.57     45.52 o 
   6  -8   6      364.35      361.97     14.16 o 
  -4  -7   6      540.53      581.16     39.16 o 
  -3  -7   6        2.20        4.49     12.55 o 
  -2  -7   6     1274.55     1316.88     38.24 o 
  -1  -7   6     4795.66     4895.39    116.99 o 
   0  -7   6      842.44      849.57     27.62 o 
   1  -7   6     3087.02     3195.92     59.55 o 
   2  -7   6     4334.03     4515.25     86.78 o 
   3  -7   6      552.32      584.51     22.77 o 
   4  -7   6      134.51      158.60      8.25 o 
   5  -7   6     1024.79     1043.23     21.39 o 
   6  -7   6     2562.70     2582.79     52.43 o 
   7  -7   6      287.99      293.41     13.04 o 
  -5  -6   6       92.10      106.92     21.01 o 
  -4  -6   6     3070.37     3006.75    141.40 o 
  -3  -6   6     4016.19     3945.58    115.99 o 
  -2  -6   6       31.70       41.74     10.28 o 
  -1  -6   6      837.07      830.71     26.36 o 
   0  -6   6     1259.03     1320.77     34.76 o 
   1  -6   6     2657.82     2621.54     43.39 o 
   2  -6   6      829.68      893.68     18.07 o 
   3  -6   6     3203.90     3294.78     71.17 o 
   4  -6   6     6205.40     6291.42    123.46 o 
   5  -6   6      748.97      763.23     16.98 o 
   6  -6   6     1003.82     1031.27     20.99 o 
   7  -6   6     2777.68     2765.76     56.48 o 
   8  -6   6     2733.45     2707.23     66.61 o 
  -6  -5   6     1650.45     1606.77     91.68 o 
  -5  -5   6     1276.37     1264.09     75.56 o 
  -4  -5   6     1325.77     1327.80     71.91 o 
  -3  -5   6       23.39       53.18     11.06 o 
  -2  -5   6     4645.93     4499.57     93.57 o 
  -1  -5   6     8013.27     8205.26    159.81 o 
   0  -5   6       19.95       22.02      5.78 o 
   1  -5   6     4232.84     4244.07     60.87 o 
   2  -5   6     3228.31     3123.04     49.04 o 
   3  -5   6     1671.19     1638.84     28.53 o 
   4  -5   6       21.20       40.35      4.55 o 
   5  -5   6     2738.86     2708.83     45.63 o 
   6  -5   6     3459.51     3264.99    145.91 o 
   7  -5   6      111.75      163.57     29.73 o 
   8  -5   6      253.12      283.08     37.70 o 
  -7  -4   6     2701.84     2825.34     99.65 o 
  -6  -4   6     2760.11     2726.42     94.17 o 
  -5  -4   6      163.22      219.37     18.23 o 
  -4  -4   6     5021.14     4970.93    134.48 o 
  -3  -4   6     2752.47     2653.54     84.31 o 
  -2  -4   6      100.08      120.24     14.26 o 
  -1  -4   6      273.44      283.19     13.13 o 
   0  -4   6     3876.59     3748.61     60.75 o 
   1  -4   6     6889.49     6738.97     89.64 o 
   2  -4   6      242.11      258.38      7.05 o 
   3  -4   6     5945.43     5791.47     87.32 o 
   4  -4   6     6797.04     6889.19    136.70 o 
   5  -4   6     1285.21     1246.17     73.00 o 
   6  -4   6      923.46      838.74     54.11 o 
   7  -4   6     4942.69     4794.73    139.97 o 
   8  -4   6     2931.25     2884.77     92.88 o 
   9  -4   6      278.87      264.67     33.04 o 
  -7  -3   6        1.88       19.60     14.93 o 
  -6  -3   6      836.53      877.21     41.58 o 
  -5  -3   6     1587.52     1566.80     48.79 o 
  -4  -3   6     3104.76     3020.18     66.56 o 
  -3  -3   6       38.40       59.62      7.58 o 
  -2  -3   6     6829.98     6794.06    133.70 o 
  -1  -3   6     6182.68     5929.22    100.95 o 
   0  -3   6      115.84      149.40      7.03 o 
   1  -3   6     3781.23     3653.33     53.59 o 
   2  -3   6     3690.48     3640.66     57.37 o 
   3  -3   6     1665.53     1743.76     40.36 o 
   4  -3   6      542.00      583.08     22.85 o 
   5  -3   6     3895.89     3766.55    109.68 o 
   6  -3   6     3466.63     3296.79     98.51 o 
   7  -3   6       50.93       51.94     12.75 o 
   8  -3   6      739.73      710.74     34.32 o 
   9  -3   6     3694.53     3550.57    153.19 o 
  10  -3   6     1592.54     1552.70     50.22 o 
  -8  -2   6      641.98      715.89     56.86 o 
  -7  -2   6     3912.19     3854.52    123.96 o 
  -6  -2   6     2069.85     1979.09     70.40 o 
  -5  -2   6     1146.24     1157.49     38.36 o 
  -4  -2   6     4970.79     4996.69    102.33 o 
  -3  -2   6     1761.97     1827.57     41.90 o 
  -2  -2   6      383.80      371.33     13.72 o 
  -1  -2   6      135.13      166.25     11.34 o 
   0  -2   6     8163.37     7997.10    109.07 o 
   1  -2   6    10171.16    10190.49    149.05 o 
   2  -2   6       67.76       74.03      3.43 o 
   3  -2   6     8324.90     8280.72    122.79 o 
   4  -2   6     6300.29     5969.33    134.22 o 
   5  -2   6     1586.22     1549.18     39.93 o 
   6  -2   6     1403.27     1373.34     37.09 o 
   7  -2   6     7110.65     6939.92    151.49 o 
   8  -2   6     1940.37     1856.96     62.43 o 
   9  -2   6      526.29      493.68     38.11 o 
  10  -2   6      721.47      721.53     22.64 o 
  -8  -1   6      514.03      516.16     47.86 o 
  -7  -1   6       11.43       27.50     14.07 o 
  -6  -1   6      748.92      726.22     39.48 o 
  -5  -1   6     3987.16     3974.88     86.57 o 
  -4  -1   6     5351.84     5262.09     95.82 o 
  -3  -1   6     1761.56     1778.64     36.19 o 
  -2  -1   6    13240.56    13208.35    267.04 o 
  -1  -1   6     5376.21     5182.00     86.80 o 
   0  -1   6      326.47      322.91      8.11 o 
   1  -1   6     4076.77     4034.20     60.54 o 
   2  -1   6     9275.91     9092.56    124.27 o 
   3  -1   6     3741.19     3655.27     48.34 o 
   4  -1   6     1883.34     1803.75     38.00 o 
   5  -1   6     6193.32     5947.75    128.73 o 
   6  -1   6     3887.10     3675.50     83.12 o 
   7  -1   6      225.84      249.12     19.68 o 
   8  -1   6      882.23      858.57     32.83 o 
   9  -1   6     6302.27     6288.16    119.56 o 
  10  -1   6     1339.77     1408.34     51.93 o 
  11  -1   6      808.70      805.76     26.83 o 
  -8   0   6     1244.21     1352.35     79.40 o 
  -7   0   6     4589.46     4574.93    232.57 o 
  -6   0   6      759.12      788.66     28.65 o 
  -5   0   6     1142.27     1154.65     36.25 o 
  -4   0   6     1306.91     1292.99     28.95 o 
  -3   0   6     1945.62     1955.34     38.94 o 
  -2   0   6     2613.00     2604.35     44.70 o 
  -1   0   6      500.67      517.33     11.26 o 
   0   0   6    10641.96    10690.26    142.19 o 
   1   0   6     4013.25     4040.70     52.83 o 
   2   0   6      294.10      286.72      6.17 o 
   3   0   6     4150.42     4092.41     54.09 o 
   4   0   6     7543.49     7415.60     99.31 o 
   5   0   6     1077.32     1077.38     24.99 o 
   6   0   6     4667.33     4553.70    100.15 o 
   7   0   6     5290.67     5135.23     99.44 o 
   8   0   6      329.08      323.42      9.18 o 
   9   0   6       84.80      123.28     12.84 o 
  10   0   6      431.71      440.38     17.38 o 
  11   0   6     2388.44     2434.47     62.92 o 
  -8   1   6      579.90      606.76     33.55 o 
  -7   1   6      312.80      354.06     26.88 o 
  -6   1   6     1702.60     1646.69     47.85 o 
  -5   1   6     7675.58     7708.84    225.17 o 
  -4   1   6     3099.47     2979.63     65.50 o 
  -3   1   6     4929.75     4914.00     88.81 o 
  -2   1   6    11162.82    11086.82    173.14 o 
  -1   1   6     5000.05     4961.72     75.72 o 
   0   1   6      302.83      312.17      6.68 o 
   1   1   6     7062.85     7078.24     93.62 o 
   2   1   6    11316.64    11166.28    150.47 o 
   3   1   6     1414.47     1388.15     20.52 o 
   4   1   6     2436.05     2367.84     34.42 o 
   5   1   6     5426.62     5282.35     71.64 o 
   6   1   6     4961.00     4850.73     76.19 o 
   7   1   6      232.62      235.87      8.11 o 
   8   1   6     2734.71     2679.52     49.04 o 
   9   1   6     7204.31     7321.82    117.23 o 
  10   1   6      290.12      296.39     12.15 o 
  11   1   6     1030.47     1098.53     34.83 o 
  -8   2   6     2442.51     2399.03    183.86 o 
  -7   2   6     3072.63     3002.19    207.35 o 
  -6   2   6      131.39      141.83     12.52 o 
  -5   2   6      796.00      792.19     28.66 o 
  -4   2   6     1371.54     1393.01     34.89 o 
  -3   2   6     4579.26     4674.73     76.63 o 
  -2   2   6     1650.49     1657.69     33.11 o 
  -1   2   6     3425.72     3487.47     52.12 o 
   0   2   6    13337.58    13491.64    178.11 o 
   1   2   6     3920.54     3942.09     49.52 o 
   2   2   6      394.31      394.67      7.60 o 
   3   2   6     8779.44     8853.80    106.87 o 
   4   2   6    10723.19    10593.14    133.37 o 
   5   2   6      201.99      208.63      6.12 o 
   6   2   6     4503.90     4441.46     66.24 o 
   7   2   6     3578.98     3565.05     69.83 o 
   8   2   6      884.86      889.71     17.43 o 
   9   2   6       70.97       82.08      7.25 o 
  10   2   6      900.95      937.47     25.94 o 
  11   2   6     3449.94     3490.03    197.75 o 
  -8   3   6     1400.73     1427.99     57.19 o 
  -7   3   6      600.35      618.98     51.63 o 
  -6   3   6     3272.48     3188.62    101.36 o 
  -5   3   6     8863.14     8545.02    200.06 o 
  -4   3   6     1305.96     1306.70     33.75 o 
  -3   3   6     5115.22     5042.34     91.62 o 
  -2   3   6     6075.19     6084.94    124.10 o 
  -1   3   6     3230.98     3220.33     48.26 o 
   0   3   6       21.02       34.66      3.06 o 
   1   3   6     4732.04     4834.54     59.26 o 
   2   3   6     8753.69     8921.57    107.95 o 
   3   3   6      305.63      304.54      6.81 o 
   4   3   6     1558.66     1553.96     24.00 o 
   5   3   6     3050.39     2990.60     42.97 o 
   6   3   6     5264.59     5215.40     72.41 o 
   7   3   6      174.38      191.30      8.11 o 
   8   3   6     4955.77     4925.82     83.43 o 
   9   3   6     5590.08     5635.22    111.98 o 
  10   3   6       28.31       29.27      9.69 o 
  11   3   6      674.19      673.94     36.10 o 
  -8   4   6     2754.50     2682.41     92.78 o 
  -7   4   6     1457.42     1456.56     56.19 o 
  -6   4   6      132.99      141.69     15.81 o 
  -5   4   6       93.09       97.49     10.83 o 
  -4   4   6     2212.32     2135.51     57.24 o 
  -3   4   6     7529.18     7528.41    165.05 o 
  -2   4   6      245.18      252.53     11.73 o 
  -1   4   6     5349.23     5307.11     94.23 o 
   0   4   6     8616.68     8927.55    134.04 o 
   1   4   6     2931.88     2978.57     45.91 o 
   2   4   6      419.31      436.25     11.80 o 
   3   4   6    11734.89    11730.00    157.02 o 
   4   4   6     7151.95     7137.58    113.28 o 
   5   4   6      333.34      352.28     10.97 o 
   6   4   6     3208.28     3123.26     55.04 o 
   7   4   6     1772.92     1771.73     37.67 o 
   8   4   6     1347.93     1318.81     44.63 o 
   9   4   6       74.74       83.02     14.51 o 
  10   4   6     2402.06     2504.98     81.02 o 
  11   4   6     3235.37     3246.82    107.59 o 
  -7   5   6       26.06       39.64     13.96 o 
  -6   5   6     5390.49     5171.39    157.56 o 
  -5   5   6     4580.10     4315.90    137.10 o 
  -4   5   6       11.75       18.56      8.21 o 
  -3   5   6     3763.35     3594.74     89.86 o 
  -2   5   6     4490.06     4230.23     90.44 o 
  -1   5   6     3429.55     3387.23     59.66 o 
   0   5   6      570.61      578.01     17.38 o 
   1   5   6     6767.05     6547.20    134.32 o 
   2   5   6     5306.19     5355.65     92.02 o 
   3   5   6      559.84      565.09     16.95 o 
   4   5   6      273.21      278.23     15.09 o 
   5   5   6     7120.33     6992.57    159.31 o 
   6   5   6     8590.73     8561.27    238.60 o 
   7   5   6       96.56      128.86     11.94 o 
   8   5   6     5588.78     5497.52    128.86 o 
   9   5   6     2924.02     2908.77     84.60 o 
  10   5   6       75.60       53.10     14.40 o 
  -7   6   6     1171.86     1171.60     52.86 o 
  -6   6   6      828.87      860.69     41.18 o 
  -5   6   6       97.71      123.41     23.98 o 
  -4   6   6     4156.58     4010.48    125.02 o 
  -3   6   6     5847.73     5730.88    139.10 o 
  -2   6   6       24.00       42.64      9.46 o 
  -1   6   6     3289.84     3285.21     67.82 o 
   0   6   6     8207.49     8390.75    224.16 o 
   1   6   6     2398.26     2388.97     67.81 o 
   2   6   6     1735.91     1794.04     44.14 o 
   3   6   6     8646.04     8852.64    304.36 o 
   4   6   6     2111.68     2166.70     76.08 o 
   5   6   6      247.53      281.60     22.53 o 
   6   6   6     1330.64     1313.34     40.62 o 
   7   6   6     1966.28     1904.45     54.18 o 
   8   6   6     1494.03     1457.23     45.01 o 
   9   6   6       57.48       82.08     17.27 o 
  10   6   6     2888.20     3001.43    163.86 o 
  -6   7   6     4369.26     4269.77    171.75 o 
  -5   7   6     2053.06     2105.54     76.76 o 
  -4   7   6        4.79        0.67     11.44 o 
  -3   7   6     1592.40     1518.90     47.23 o 
  -2   7   6     3397.86     3465.11     81.86 o 
  -1   7   6     2587.88     2625.38     58.45 o 
   0   7   6      421.10      444.00     19.01 o 
   1   7   6     3140.43     3168.84    101.78 o 
   2   7   6     3291.34     3283.57     74.94 o 
   3   7   6     1456.28     1416.09     46.07 o 
   4   7   6      312.28      341.80     21.02 o 
   5   7   6     8322.23     8212.40    323.75 o 
   6   7   6     4370.16     4209.43    227.54 o 
   7   7   6      705.92      716.69     30.21 o 
   8   7   6     3446.92     3375.16     95.29 o 
   9   7   6     1504.36     1470.40     63.18 o 
  -6   8   6      700.15      680.14     40.81 o 
  -5   8   6      514.20      517.90     34.56 o 
  -4   8   6     4312.84     4181.28    135.77 o 
  -3   8   6     2809.53     2790.37    144.05 o 
  -2   8   6      188.03      227.52     22.86 o 
  -1   8   6     3834.49     3865.21    102.10 o 
   0   8   6     6717.37     6854.63    235.71 o 
   1   8   6      754.51      800.13     40.37 o 
   2   8   6     3240.96     3177.05    128.67 o 
   3   8   6     7480.07     7320.16    322.94 o 
   4   8   6     1061.92     1011.51     59.19 o 
   5   8   6      147.53      174.53     21.88 o 
   6   8   6      990.47      974.13     47.86 o 
   7   8   6     3127.43     3121.76     84.77 o 
   8   8   6     1926.22     1928.03     77.80 o 
   9   8   6      416.87      434.70     34.74 o 
  -5   9   6     1147.83     1188.89     89.58 o 
  -4   9   6      114.12      111.45     21.36 o 
  -3   9   6     1161.04     1144.00     89.64 o 
  -2   9   6     3757.04     3647.84    130.74 o 
  -1   9   6     1217.01     1175.94     44.19 o 
   0   9   6      276.06      258.37     20.94 o 
   1   9   6     1155.79     1168.61     43.60 o 
   2   9   6     3748.25     3755.69    143.19 o 
   3   9   6     2053.28     2124.51     64.59 o 
   4   9   6     1485.88     1512.48     51.51 o 
   5   9   6     7420.07     7605.94    231.26 o 
   6   9   6      966.03      895.08     46.67 o 
   7   9   6      747.75      732.40     43.26 o 
   8   9   6     1374.25     1421.83     64.57 o 
  -3  10   6     1886.42     1907.77     87.12 o 
  -2  10   6       23.14       22.66     18.02 o 
  -1  10   6     2906.76     2863.78    103.90 o 
   0  10   6     5165.83     5175.87    166.74 o 
   1  10   6      184.88      162.53     19.29 o 
   2  10   6     2211.36     2109.83     81.94 o 
   3  10   6     2727.49     2863.45    120.84 o 
   4  10   6      605.17      620.92     31.54 o 
   5  10   6       59.93      105.57     42.63 o 
   6  10   6      888.99      897.16     47.94 o 
   7  10   6     3303.77     3198.09    159.99 o 
  -2  11   6     1829.37     1712.07     73.71 o 
  -1  11   6      267.56      306.58     30.53 o 
   0  11   6      134.01      130.13     23.46 o 
   1  11   6     1730.03     1888.98    108.15 o 
   2  11   6     4096.19     4055.99    136.21 o 
   3  11   6      210.50      192.64     26.85 o 
   4  11   6     3205.25     3112.66    110.01 o 
   5  11   6     4113.91     4140.00    196.64 o 
  -1  -8   7       73.94       92.96     13.99 o 
   0  -8   7     1344.78     1345.98     38.90 o 
   1  -8   7     2879.26     2940.79     67.07 o 
   2  -8   7      564.43      583.71     27.84 o 
   3  -8   7      372.76      394.67     19.27 o 
   4  -8   7      911.10      993.27     30.13 o 
  -3  -7   7      722.67      778.12     30.19 o 
  -2  -7   7      455.99      469.13     26.31 o 
  -1  -7   7     2825.80     2980.03     79.79 o 
   0  -7   7     2051.68     2098.32     51.69 o 
   1  -7   7        6.25       20.11      9.24 o 
   2  -7   7     1604.50     1710.62     43.65 o 
   3  -7   7     4905.70     5088.45     88.87 o 
   4  -7   7      880.26      914.93     28.59 o 
   5  -7   7     1660.56     1748.55     37.75 o 
   6  -7   7     3131.82     3281.77     62.08 o 
  -4  -6   7      790.60      847.39     62.15 o 
  -3  -6   7     2855.27     2804.78     76.92 o 
  -2  -6   7     1293.17     1293.54     37.39 o 
  -1  -6   7       14.77       23.89      9.35 o 
   0  -6   7     2575.69     2545.48     58.48 o 
   1  -6   7     3401.76     3307.72     65.24 o 
   2  -6   7      174.10      186.39      8.97 o 
   3  -6   7      735.77      740.18     17.52 o 
   4  -6   7     1075.44     1092.72     21.93 o 
   5  -6   7     2037.14     2084.07     35.76 o 
   6  -6   7      755.50      798.94     22.87 o 
   7  -6   7     1435.73     1446.32     38.47 o 
  -5  -5   7     1206.23     1211.38     75.94 o 
  -4  -5   7     2792.71     2771.81    143.33 o 
  -3  -5   7      731.68      787.63     32.58 o 
  -2  -5   7     1693.23     1711.55     56.39 o 
  -1  -5   7     3281.23     3458.62     87.26 o 
   0  -5   7     2741.76     2656.50     58.94 o 
   1  -5   7       84.10       96.01      8.23 o 
   2  -5   7     3637.54     3471.22     52.58 o 
   3  -5   7     8146.56     7852.08    118.75 o 
   4  -5   7       91.91      111.54      5.89 o 
   5  -5   7     2572.34     2597.82     66.73 o 
   6  -5   7     1685.16     1684.47     39.30 o 
   7  -5   7      644.77      593.23     52.78 o 
   8  -5   7      144.99      142.01     32.53 o 
  -6  -4   7     3639.32     3584.24    167.97 o 
  -5  -4   7      356.99      400.58     29.80 o 
  -4  -4   7      800.83      797.56     39.45 o 
  -3  -4   7     3859.72     3860.37    122.74 o 
  -2  -4   7     3130.11     3143.61     68.67 o 
  -1  -4   7        8.76       16.38      7.17 o 
   0  -4   7     4809.88     4685.91     82.18 o 
   1  -4   7     2884.77     2817.05     47.29 o 
   2  -4   7      440.74      423.70      9.56 o 
   3  -4   7       39.82       52.57      4.42 o 
   4  -4   7     2246.70     2206.50     42.43 o 
   5  -4   7     6154.02     6303.94    128.16 o 
   6  -4   7      408.93      385.93     38.42 o 
   7  -4   7     3365.26     3471.95    155.04 o 
   8  -4   7     3583.44     3694.06    165.84 o 
   9  -4   7      333.49      389.97     40.60 o 
  -6  -3   7       19.75       26.18     14.98 o 
  -5  -3   7     1991.67     1973.98     59.57 o 
  -4  -3   7     2294.05     2293.41     62.47 o 
  -3  -3   7      171.84      171.15     13.46 o 
  -2  -3   7     1549.19     1527.47     43.82 o 
  -1  -3   7     2954.76     2876.44     66.85 o 
   0  -3   7     3547.98     3459.32     61.41 o 
   1  -3   7      295.91      297.39      8.40 o 
   2  -3   7     7034.35     7052.60    105.06 o 
   3  -3   7     4764.50     4750.76     73.66 o 
   4  -3   7      282.50      309.79      9.30 o 
   5  -3   7     1712.97     1730.80     68.82 o 
   6  -3   7     1969.09     1912.01     65.36 o 
   7  -3   7     1426.40     1330.78     51.14 o 
   8  -3   7        4.44       24.18     17.66 o 
   9  -3   7     1957.63     1793.32     91.84 o 
  10  -3   7     2317.77     2361.80    114.67 o 
  -7  -2   7     2628.77     2678.08     94.41 o 
  -6  -2   7     3641.05     3546.17    114.93 o 
  -5  -2   7      299.20      322.86     28.43 o 
  -4  -2   7     1189.68     1215.10     50.48 o 
  -3  -2   7     5843.84     5785.65    116.60 o 
  -2  -2   7     3615.99     3448.72     72.10 o 
  -1  -2   7      165.78      188.51     10.21 o 
   0  -2   7     5184.17     5093.97     85.43 o 
   1  -2   7     3362.34     3280.89     50.96 o 
   2  -2   7     1642.20     1626.33     26.84 o 
   3  -2   7       29.82       55.62      7.17 o 
   4  -2   7     5984.19     5842.35    104.64 o 
   5  -2   7     9455.05     9059.12    201.64 o 
   6  -2   7        0.40       10.53      9.19 o 
   7  -2   7     5323.00     5061.20    144.49 o 
   8  -2   7     3365.66     3256.33    100.13 o 
   9  -2   7      360.05      341.08     35.09 o 
  10  -2   7      365.66      382.51     14.32 o 
  -7  -1   7      440.45      481.43     49.71 o 
  -6  -1   7      154.63      166.71     19.37 o 
  -5  -1   7     3687.39     3715.05     96.56 o 
  -4  -1   7     2281.00     2268.71     62.13 o 
  -3  -1   7       44.56       49.99      6.92 o 
  -2  -1   7     1867.18     1791.90     38.78 o 
  -1  -1   7     5015.16     4993.91     88.45 o 
   0  -1   7     5981.93     5908.65    110.44 o 
   1  -1   7     1378.06     1376.15     25.14 o 
   2  -1   7     9554.09     9478.86    122.21 o 
   3  -1   7     3707.04     3615.37     51.38 o 
   4  -1   7      142.09      169.36      9.98 o 
   5  -1   7      499.43      496.26     15.21 o 
   6  -1   7     2956.08     2930.45     67.43 o 
   7  -1   7     2956.72     2857.46     68.64 o 
   8  -1   7        7.27       17.06      8.20 o 
   9  -1   7     2608.67     2549.35     52.08 o 
  10  -1   7     2100.87     2007.42     51.11 o 
  -7   0   7     2498.75     2397.17    119.96 o 
  -6   0   7     2588.88     2684.30    133.80 o 
  -5   0   7      542.95      584.45     27.49 o 
  -4   0   7     1120.06     1106.40     35.73 o 
  -3   0   7     6734.03     6806.68    119.77 o 
  -2   0   7     1916.58     1912.10     38.25 o 
  -1   0   7      838.36      848.72     22.53 o 
   0   0   7     2187.08     2154.77     39.53 o 
   1   0   7     2401.10     2359.30     36.49 o 
   2   0   7     4148.70     4081.04     56.84 o 
   3   0   7      510.19      485.60      9.14 o 
   4   0   7    13547.77    13082.50    185.02 o 
   5   0   7     5451.93     5231.27     91.23 o 
   6   0   7     1207.41     1166.78     21.50 o 
   7   0   7     4149.57     4057.78     65.12 o 
   8   0   7     3132.54     3059.18     57.33 o 
   9   0   7      590.66      568.52     21.22 o 
  10   0   7     1185.98     1134.02     33.20 o 
  -7   1   7      492.65      527.65     31.24 o 
  -6   1   7      669.66      688.27     27.58 o 
  -5   1   7     3222.50     3267.33     89.24 o 
  -4   1   7     1694.80     1666.56     50.98 o 
  -3   1   7      406.88      428.89     12.75 o 
  -2   1   7     2540.54     2442.17     42.70 o 
  -1   1   7    10089.05    10219.80    198.52 o 
   0   1   7     3903.31     3921.32     61.07 o 
   1   1   7     4676.57     4704.42     64.76 o 
   2   1   7     6414.40     6360.90     87.00 o 
   3   1   7     2904.67     2855.77     38.57 o 
   4   1   7       42.70       53.96      3.55 o 
   5   1   7      938.92      908.01     15.20 o 
   6   1   7     6233.15     6038.58     94.75 o 
   7   1   7     2175.71     2119.07     39.96 o 
   8   1   7      248.29      258.72      8.38 o 
   9   1   7     2830.66     2824.84     52.75 o 
  10   1   7     2275.13     2288.59     46.61 o 
  11   1   7      234.07      270.08     16.79 o 
  -7   2   7     2506.52     2494.80     85.57 o 
  -6   2   7     2791.55     2777.69     74.52 o 
  -5   2   7      194.88      195.21     14.39 o 
  -4   2   7     3132.05     3054.51     76.27 o 
  -3   2   7     6135.77     6240.43    112.32 o 
  -2   2   7      889.57      894.55     19.03 o 
  -1   2   7      252.16      257.97      8.10 o 
   0   2   7     2106.04     2090.18     37.12 o 
   1   2   7     8434.77     8384.00    124.86 o 
   2   2   7     4969.36     4964.68     65.07 o 
   3   2   7     3240.27     3256.20     43.95 o 
   4   2   7    13866.38    13759.55    173.34 o 
   5   2   7     3442.72     3321.29     45.96 o 
   6   2   7      385.25      389.59      9.27 o 
   7   2   7     3324.18     3230.33     54.49 o 
   8   2   7     4220.21     4115.68     93.01 o 
   9   2   7      351.71      351.65     13.09 o 
  10   2   7     1121.23     1151.34     36.52 o 
  11   2   7     1490.64     1621.55     87.85 o 
  -7   3   7      585.42      604.45     38.06 o 
  -6   3   7      435.49      465.94     26.91 o 
  -5   3   7     2354.40     2289.47     62.54 o 
  -4   3   7     2797.22     2833.64     73.31 o 
  -3   3   7      763.51      764.11     23.14 o 
  -2   3   7     3837.92     3781.45     80.68 o 
  -1   3   7     9865.21     9996.06    172.87 o 
   0   3   7     1470.93     1474.89     26.49 o 
   1   3   7     4983.29     5091.81     86.06 o 
   2   3   7     4224.90     4262.10     56.11 o 
   3   3   7     2177.93     2170.34     30.93 o 
   4   3   7       10.42       20.05      3.01 o 
   5   3   7     1673.61     1623.41     25.60 o 
   6   3   7     7182.96     7126.25     98.44 o 
   7   3   7     1028.61     1008.32     18.38 o 
   8   3   7      897.86      910.10     19.59 o 
   9   3   7     3109.29     3067.15     65.88 o 
  10   3   7     2026.17     1951.46     79.34 o 
  -7   4   7     1971.39     1967.94     72.16 o 
  -6   4   7     2465.73     2357.54     80.92 o 
  -5   4   7       11.09       16.72      9.22 o 
  -4   4   7     3436.23     3315.02     84.75 o 
  -3   4   7     3009.36     2972.43     66.80 o 
  -2   4   7      416.98      397.22     15.33 o 
  -1   4   7       35.17       48.37      5.16 o 
   0   4   7     2072.16     2032.07     39.79 o 
   1   4   7    11561.96    11477.90    219.99 o 
   2   4   7     1748.00     1781.01     30.33 o 
   3   4   7     5943.54     6055.84    170.39 o 
   4   4   7     7969.17     8123.95    147.02 o 
   5   4   7     1418.42     1432.59     29.09 o 
   6   4   7      143.88      169.68      8.26 o 
   7   4   7     3445.25     3377.70     60.20 o 
   8   4   7     3911.18     3916.84     81.31 o 
   9   4   7       43.92       53.85     10.04 o 
  10   4   7      998.23      990.55     51.44 o 
  -7   5   7      206.35      203.68     22.20 o 
  -6   5   7      516.25      507.43     30.85 o 
  -5   5   7     2719.14     2623.85     87.88 o 
  -4   5   7     4339.98     4329.18    127.05 o 
  -3   5   7       67.00       83.02     10.59 o 
  -2   5   7     9309.16     9115.77    185.69 o 
  -1   5   7     9120.16     8895.09    180.81 o 
   0   5   7       81.56       90.42      6.73 o 
   1   5   7     4107.84     4023.45     95.10 o 
   2   5   7     3958.62     3775.53     82.50 o 
   3   5   7     5050.58     5145.14    127.89 o 
   4   5   7       43.37       66.09      7.73 o 
   5   5   7     4345.43     4372.96     83.58 o 
   6   5   7     6845.62     6868.83    127.43 o 
   7   5   7      511.11      533.87     22.54 o 
   8   5   7      333.81      376.08     19.34 o 
   9   5   7     3188.81     3294.94     85.79 o 
  10   5   7     2867.00     2912.77     77.88 o 
  -6   6   7     1990.62     1971.54     73.70 o 
  -5   6   7       64.31       87.19     20.11 o 
  -4   6   7     1497.83     1486.22     60.22 o 
  -3   6   7     1206.84     1190.03     38.92 o 
  -2   6   7     1712.83     1700.93     43.69 o 
  -1   6   7      223.66      250.83     13.98 o 
   0   6   7     4441.65     4399.62     82.00 o 
   1   6   7     7686.25     7696.01    184.29 o 
   2   6   7       55.81       90.09     24.22 o 
   3   6   7     3125.88     3182.56    114.51 o 
   4   6   7     4403.18     4559.90    124.71 o 
   5   6   7     1514.11     1508.48     44.43 o 
   6   6   7      394.14      397.74     21.44 o 
   7   6   7     3741.27     3656.91     91.94 o 
   8   6   7     1690.98     1760.41     58.53 o 
   9   6   7        3.45        5.80     13.33 o 
  10   6   7      356.08      384.63     30.87 o 
  -6   7   7      328.71      346.55     28.78 o 
  -5   7   7     3517.86     3479.66    116.03 o 
  -4   7   7     3839.27     3862.84    124.94 o 
  -3   7   7      204.89      237.80     17.86 o 
  -2   7   7     7530.62     7409.63    178.90 o 
  -1   7   7     3788.63     3855.56     86.84 o 
   0   7   7       12.09       20.01     10.68 o 
   1   7   7     1579.22     1645.84    104.55 o 
   2   7   7     3172.61     3287.23    198.15 o 
   3   7   7     3869.08     4023.91    105.10 o 
   4   7   7       50.11       76.74     13.39 o 
   5   7   7     3502.83     3451.61     95.32 o 
   6   7   7     3870.20     3961.99    100.08 o 
   7   7   7      446.70      427.34     23.70 o 
   8   7   7      452.79      449.49     32.58 o 
   9   7   7     4021.01     4177.30    137.99 o 
  -5   8   7      250.74      254.38     26.64 o 
  -4   8   7      890.56      889.74     66.68 o 
  -3   8   7     1645.84     1719.57     68.13 o 
  -2   8   7     1950.56     2005.36     61.44 o 
  -1   8   7      176.76      194.76     24.89 o 
   0   8   7     6844.72     7198.69    248.35 o 
   1   8   7     4979.99     5213.50    219.43 o 
   2   8   7       41.92       72.18     14.09 o 
   3   8   7     3406.46     3393.09    104.05 o 
   4   8   7     4705.85     4829.98    158.70 o 
   5   8   7     1144.96     1201.71     78.78 o 
   6   8   7      594.28      580.89     28.23 o 
   7   8   7     3212.77     3140.73    180.38 o 
   8   8   7     1337.04     1351.31     61.31 o 
  -4   9   7     2348.78     2402.48    129.85 o 
  -3   9   7      820.61      791.23     45.06 o 
  -2   9   7     4023.65     3944.43    218.11 o 
  -1   9   7     1215.71     1201.49     45.22 o 
   0   9   7      150.66      207.47     35.43 o 
   1   9   7      385.15      350.48     30.71 o 
   2   9   7     3530.70     3641.74    177.75 o 
   3   9   7     2628.96     2586.61    116.92 o 
   4   9   7      219.08      221.88     25.34 o 
   5   9   7     1856.36     1817.36     73.17 o 
   6   9   7     2573.44     2518.18    132.79 o 
   7   9   7      739.24      718.39     43.38 o 
  -2  10   7     1645.11     1663.81    106.85 o 
  -1  10   7      734.82      733.21     56.66 o 
   0  10   7     4835.98     4417.90    209.88 o 
   1  10   7     2045.42     1983.99     81.01 o 
   2  10   7       49.99       64.86     21.29 o 
   3  10   7     2121.32     2148.19     84.52 o 
   4  10   7     3255.78     3241.53    113.43 o 
   5  10   7      320.61      345.43     30.80 o 
   6  10   7      908.11      897.80     70.95 o 
   0  11   7      217.72      292.98     42.53 o 
   1  11   7     1063.44     1063.55     56.40 o 
   2  11   7     3358.29     3309.06    118.08 o 
   3  11   7     1151.09     1126.04     56.76 o 
   4  11   7       80.80       84.86     33.42 o 
  -1  -7   8      661.49      722.89     28.27 o 
   0  -7   8     1333.39     1384.13     39.67 o 
   1  -7   8     1248.36     1267.28     35.85 o 
   2  -7   8      165.67      173.94     16.62 o 
   3  -7   8     3129.00     3247.56    102.22 o 
   4  -7   8     2052.18     2146.93     57.69 o 
   5  -7   8        0.64       12.39      8.59 o 
  -3  -6   8      415.42      472.62     33.29 o 
  -2  -6   8     4314.31     4518.27     98.17 o 
  -1  -6   8     1354.43     1360.13     38.97 o 
   0  -6   8     1047.15     1144.77     33.79 o 
   1  -6   8     3631.31     3649.91     85.44 o 
   2  -6   8     1092.69     1114.09     41.85 o 
   3  -6   8       64.00       60.37      7.56 o 
   4  -6   8     1176.35     1148.39     26.26 o 
   5  -6   8     2566.78     2607.82     44.24 o 
   6  -6   8      911.94      954.28     25.11 o 
  -4  -5   8     2667.80     2740.26     82.40 o 
  -3  -5   8      410.45      445.95     21.80 o 
  -2  -5   8        1.28        4.06      9.52 o 
  -1  -5   8      492.79      532.60     21.48 o 
   0  -5   8     3731.66     3691.77     79.33 o 
   1  -5   8     2452.82     2410.88     49.76 o 
   2  -5   8      925.92      900.08     21.08 o 
   3  -5   8     4446.78     4387.19     69.98 o 
   4  -5   8     2064.13     2009.81     35.00 o 
   5  -5   8       10.16       21.44      4.42 o 
   6  -5   8     1623.69     1608.39     35.38 o 
   7  -5   8     3963.31     3925.76    172.31 o 
  -5  -4   8     1795.74     1947.12     71.48 o 
  -4  -4   8      676.27      734.53     37.19 o 
  -3  -4   8     2350.88     2355.80     72.55 o 
  -2  -4   8     6475.34     6460.98    163.49 o 
  -1  -4   8      403.03      392.74     17.50 o 
   0  -4   8     1322.24     1306.03     33.86 o 
   1  -4   8     2840.97     2819.88     52.58 o 
   2  -4   8     2046.30     2034.06     37.53 o 
   3  -4   8      164.60      178.76      7.92 o 
   4  -4   8     2310.88     2236.27     37.24 o 
   5  -4   8     2324.41     2306.56     45.78 o 
   6  -4   8      576.40      549.07     21.10 o 
   7  -4   8       36.17       62.90     26.97 o 
   8  -4   8      887.53      970.89     69.76 o 
  -5  -3   8     1623.85     1671.97     55.54 o 
  -4  -3   8     1153.01     1158.48     42.00 o 
  -3  -3   8      654.83      671.65     24.30 o 
  -2  -3   8      108.33      132.61     13.23 o 
  -1  -3   8     1883.52     1805.84     43.09 o 
   0  -3   8     5838.76     5790.29    114.75 o 
   1  -3   8      768.14      807.65     17.76 o 
   2  -3   8     2260.02     2223.49     35.18 o 
   3  -3   8     4797.96     4790.71     75.94 o 
   4  -3   8     3290.29     3190.24     51.71 o 
   5  -3   8       80.47       81.40      5.29 o 
   6  -3   8     4946.41     4728.48    196.85 o 
   7  -3   8     3928.19     3740.02    163.55 o 
   8  -3   8       19.79       63.95     38.13 o 
   9  -3   8      627.11      595.57     56.15 o 
  -6  -2   8     1557.77     1654.54     65.36 o 
  -5  -2   8     3433.88     3488.77    144.35 o 
  -4  -2   8      120.99      130.45     15.21 o 
  -3  -2   8     4848.24     4750.30     98.55 o 
  -2  -2   8     5643.33     5553.18    111.92 o 
  -1  -2   8      228.05      232.88     12.27 o 
   0  -2   8     1239.61     1247.17     30.83 o 
   1  -2   8     3879.47     3944.06     76.61 o 
   2  -2   8     2585.79     2609.67     41.80 o 
   3  -2   8       26.61       34.73      3.39 o 
   4  -2   8     2396.46     2314.81     40.56 o 
   5  -2   8     2323.50     2244.58     42.99 o 
   6  -2   8     1268.13     1230.86     36.04 o 
   7  -2   8       26.49       29.03     12.95 o 
   8  -2   8     2167.26     2158.96     74.04 o 
   9  -2   8     3707.77     3647.26    160.34 o 
  -6  -1   8        7.64       22.26     14.69 o 
  -5  -1   8     1547.65     1600.31     50.35 o 
  -4  -1   8     1376.82     1381.76     38.19 o 
  -3  -1   8     2062.11     2080.64     52.62 o 
  -2  -1   8       88.01       97.39      9.19 o 
  -1  -1   8     4636.61     4571.77    101.13 o 
   0  -1   8     7861.37     7978.00    187.71 o 
   1  -1   8      470.11      470.30     14.43 o 
   2  -1   8     2559.23     2524.53     43.05 o 
   3  -1   8     5747.22     5686.94     74.67 o 
   4  -1   8     4163.18     4147.06     71.04 o 
   5  -1   8      362.63      366.44     11.57 o 
   6  -1   8     4938.45     4758.79     75.99 o 
   7  -1   8     2390.20     2258.39     57.75 o 
   8  -1   8        8.65       21.11      9.24 o 
   9  -1   8      141.94      134.02      7.98 o 
  10  -1   8     1283.13     1304.95     36.11 o 
  -6   0   8     2621.96     2610.89     89.84 o 
  -5   0   8     3836.84     3718.56    117.36 o 
  -4   0   8       93.34       93.12     10.73 o 
  -3   0   8     5404.69     5453.55     98.70 o 
  -2   0   8     2710.97     2744.05     53.10 o 
  -1   0   8       81.18      118.45     20.93 o 
   0   0   8      873.67      901.22     25.77 o 
   1   0   8     4820.97     4845.77    110.13 o 
   2   0   8     2709.47     2695.31     41.63 o 
   3   0   8      204.16      217.59      6.37 o 
   4   0   8     2918.37     2860.77     41.78 o 
   5   0   8     2300.62     2225.80     33.61 o 
   6   0   8     2269.68     2171.07     37.74 o 
   7   0   8      191.86      194.66      7.73 o 
   8   0   8     6017.19     6020.70    129.52 o 
   9   0   8     3587.14     3458.61     81.63 o 
  10   0   8      432.42      468.59     15.62 o 
  -6   1   8       55.82       67.55     21.13 o 
  -5   1   8      904.39      902.02     49.59 o 
  -4   1   8     2175.49     2186.80     65.94 o 
  -3   1   8     3225.72     3297.32     76.37 o 
  -2   1   8      315.26      322.56     12.32 o 
  -1   1   8     6616.43     6626.57    131.97 o 
   0   1   8     4645.19     4651.16     90.87 o 
   1   1   8      230.76      236.89      8.95 o 
   2   1   8     2239.91     2203.15     36.39 o 
   3   1   8     8246.49     8175.78    111.38 o 
   4   1   8     2920.59     2913.68     39.87 o 
   5   1   8     1922.01     1901.58     29.34 o 
   6   1   8     3241.46     3158.79     49.41 o 
   7   1   8     1255.52     1222.19     22.26 o 
   8   1   8      234.02      231.84      8.51 o 
   9   1   8       85.82      110.58     10.53 o 
  10   1   8     2939.03     2996.59     66.15 o 
  -6   2   8     5142.55     5213.30    160.10 o 
  -5   2   8     2633.56     2502.27     84.01 o 
  -4   2   8      595.64      634.19     26.31 o 
  -3   2   8     4529.64     4488.04    111.30 o 
  -2   2   8     3692.17     3839.13     84.13 o 
  -1   2   8      734.33      748.11     21.15 o 
   0   2   8     1655.98     1701.96     33.42 o 
   1   2   8     7022.26     7136.96    128.39 o 
   2   2   8     2789.64     2742.44     48.53 o 
   3   2   8        5.11       22.24      4.13 o 
   4   2   8     1746.22     1719.41     26.46 o 
   5   2   8     6273.42     6290.63     82.02 o 
   6   2   8     4019.78     3977.17     53.26 o 
   7   2   8     1502.22     1487.95     27.07 o 
   8   2   8     6797.19     6720.16    109.21 o 
   9   2   8     1455.53     1472.29     32.79 o 
  10   2   8      293.96      339.43     19.57 o 
  -6   3   8        9.53        0.57     17.23 o 
  -5   3   8      662.97      640.87     33.82 o 
  -4   3   8     2530.61     2456.34     81.50 o 
  -3   3   8     1888.60     1945.64     55.39 o 
  -2   3   8      804.30      840.23     29.44 o 
  -1   3   8     4015.40     3961.36     97.92 o 
   0   3   8     3186.05     3195.31     65.96 o 
   1   3   8       60.92       75.86      6.36 o 
   2   3   8     3523.80     3632.28     69.05 o 
   3   3   8     6244.62     6407.53     97.99 o 
   4   3   8      588.83      641.46     14.05 o 
   5   3   8     1783.99     1771.84     40.20 o 
   6   3   8     1943.43     1895.90     33.14 o 
   7   3   8     1604.76     1566.51     33.87 o 
   8   3   8      330.36      321.53     15.34 o 
   9   3   8      430.09      460.44     22.48 o 
  10   3   8     3802.67     3895.71    208.80 o 
  -6   4   8     5016.71     4814.93    213.29 o 
  -5   4   8     1128.39     1110.68     37.84 o 
  -4   4   8      751.83      755.21     28.69 o 
  -3   4   8     3096.03     3141.84     88.46 o 
  -2   4   8     3566.86     3624.26     92.56 o 
  -1   4   8      630.29      601.43     23.99 o 
   0   4   8     2364.79     2394.83     52.08 o 
   1   4   8     5964.59     5927.46    117.68 o 
   2   4   8     1930.59     1869.67     40.73 o 
   3   4   8       42.25       61.04      7.50 o 
   4   4   8     2459.84     2465.92     94.39 o 
   5   4   8     9363.42     9413.33    155.09 o 
   6   4   8     1828.09     1846.84     39.74 o 
   7   4   8     4063.78     4126.86     76.96 o 
   8   4   8     5200.29     5219.79    106.11 o 
   9   4   8      560.48      571.64     34.46 o 
  10   4   8      129.11      144.10     21.78 o 
  -6   5   8       60.18       97.06     17.73 o 
  -5   5   8     1424.48     1362.12     76.95 o 
  -4   5   8     3672.23     3631.48     98.59 o 
  -3   5   8      997.37      960.85     37.63 o 
  -2   5   8     1365.41     1364.73     47.42 o 
  -1   5   8     4039.92     4019.80    117.57 o 
   0   5   8     4590.62     4576.31     93.59 o 
   1   5   8       89.06       98.21      8.67 o 
   2   5   8     5171.67     4988.20    116.65 o 
   3   5   8     6673.23     6377.88    146.61 o 
   4   5   8      312.61      303.34     15.47 o 
   5   5   8      792.41      839.35     24.53 o 
   6   5   8     1197.09     1231.45     38.23 o 
   7   5   8     2989.03     3034.60     66.74 o 
   8   5   8      805.09      806.41     25.70 o 
   9   5   8     1124.62     1140.82     38.12 o 
  10   5   8     3787.63     3894.96    128.02 o 
  -5   6   8      501.06      526.39     32.83 o 
  -4   6   8      201.96      230.85     21.55 o 
  -3   6   8     2261.35     2169.82     61.99 o 
  -2   6   8     3353.43     3282.68     97.91 o 
  -1   6   8       64.37       88.46     12.19 o 
   0   6   8     1806.95     1721.30     52.13 o 
   1   6   8     2284.51     2258.42     52.29 o 
   2   6   8     2168.22     2131.79     49.96 o 
   3   6   8      215.71      255.91     16.12 o 
   4   6   8     5074.11     5008.09    148.93 o 
   5   6   8     7805.16     8050.17    158.93 o 
   6   6   8       15.55       24.34      8.32 o 
   7   6   8     3415.69     3471.03     76.16 o 
   8   6   8     2184.67     2268.85     65.18 o 
   9   6   8      642.99      685.90     30.26 o 
  -5   7   8     1762.59     1808.65     72.82 o 
  -4   7   8     2684.17     2813.34     97.35 o 
  -3   7   8      653.98      655.48     29.64 o 
  -2   7   8      834.11      831.50     32.82 o 
  -1   7   8     4156.62     4220.72    114.46 o 
   0   7   8     4018.46     3997.92    105.44 o 
   1   7   8      141.74      154.75     12.57 o 
   2   7   8     4987.99     5111.45    150.97 o 
   3   7   8     3130.30     3170.33     84.04 o 
   4   7   8       91.72      102.39     13.42 o 
   5   7   8      335.09      340.85     20.23 o 
   6   7   8     1859.03     1844.31     54.59 o 
   7   7   8     3327.40     3500.56     93.33 o 
   8   7   8       53.75       68.40     14.83 o 
   9   7   8     2076.50     2184.24     66.24 o 
  -4   8   8      404.18      441.53     33.22 o 
  -3   8   8     2794.26     2846.02    100.11 o 
  -2   8   8     2112.80     2087.92     79.65 o 
  -1   8   8        3.35       46.44     34.53 o 
   0   8   8     1033.84     1036.59     49.56 o 
   1   8   8     3085.05     3336.93    180.36 o 
   2   8   8     3578.29     3739.10    110.64 o 
   3   8   8       18.08       26.50     11.67 o 
   4   8   8     6460.64     6614.14    303.70 o 
   5   8   8     4600.21     4758.10    118.78 o 
   6   8   8        2.61        7.31     26.59 o 
   7   8   8     1539.42     1625.29     68.09 o 
   8   8   8     1782.73     1906.04     90.87 o 
  -3   9   8      578.98      538.69     56.43 o 
  -2   9   8      720.96      742.17     64.87 o 
  -1   9   8     4079.05     4074.75    137.58 o 
   0   9   8     2671.55     2687.73     99.13 o 
   1   9   8      575.48      580.34     54.64 o 
   2   9   8     3494.93     3613.45    116.05 o 
   3   9   8     1277.71     1333.62     83.64 o 
   4   9   8      122.60      143.18     20.52 o 
   5   9   8      112.88      124.05     22.44 o 
   6   9   8     2608.40     2598.42    115.04 o 
   7   9   8     2703.75     2860.46    195.49 o 
  -1  10   8       24.42       36.39     30.37 o 
   0  10   8      309.89      303.60     32.35 o 
   1  10   8     3129.53     2911.45    154.21 o 
   2  10   8     2447.58     2567.79     98.28 o 
   3  10   8      486.03      495.89     53.52 o 
   4  10   8     4505.00     4278.28    205.59 o 
   5  10   8     1382.29     1418.21     63.71 o 
  -1  -6   9     1378.22     1480.53     42.50 o 
   0  -6   9      554.25      544.96     23.62 o 
   1  -6   9      600.46      620.54     23.56 o 
   2  -6   9     4131.80     4047.88    148.64 o 
   3  -6   9     1678.77     1640.42     42.32 o 
   4  -6   9      490.32      484.03     17.09 o 
   5  -6   9     2064.40     2067.15     43.31 o 
  -2  -5   9      585.49      613.29     25.46 o 
  -1  -5   9      979.73     1025.73     32.50 o 
   0  -5   9     2544.03     2579.19     60.02 o 
   1  -5   9      670.69      685.68     27.23 o 
   2  -5   9        0.39        8.38      6.91 o 
   3  -5   9      286.81      282.40     14.83 o 
   4  -5   9     2671.64     2550.35     50.77 o 
   5  -5   9     1862.37     1825.08     34.42 o 
   6  -5   9      528.41      517.61     14.78 o 
  -3  -4   9       64.56      106.65     13.36 o 
  -2  -4   9     1322.72     1367.72     38.67 o 
  -1  -4   9     2392.53     2478.11     57.96 o 
   0  -4   9     1378.10     1366.29     36.30 o 
   1  -4   9     1696.61     1682.56     41.15 o 
   2  -4   9     6053.47     6026.79    109.49 o 
   3  -4   9      818.43      795.11     20.82 o 
   4  -4   9      702.64      715.31     16.88 o 
   5  -4   9     1152.48     1126.79     22.56 o 
   6  -4   9     1427.38     1393.72     30.48 o 
   7  -4   9      733.47      709.32     22.42 o 
  -4  -3   9     1855.53     1902.66     60.24 o 
  -3  -3   9     2510.41     2491.92     85.74 o 
  -2  -3   9       76.86       99.69     11.24 o 
  -1  -3   9     2192.74     2135.14     50.47 o 
   0  -3   9     1548.71     1519.10     38.16 o 
   1  -3   9      823.95      812.10     23.91 o 
   2  -3   9      191.80      192.49      8.90 o 
   3  -3   9     1489.84     1418.25     31.08 o 
   4  -3   9     6815.91     6575.70    118.31 o 
   5  -3   9      847.78      832.33     17.92 o 
   6  -3   9     1982.05     1923.94     48.77 o 
   7  -3   9     3058.68     2841.40     71.90 o 
   8  -3   9     1048.61     1099.46     74.12 o 
  -5  -2   9     2087.35     2183.16     91.29 o 
  -4  -2   9      581.24      620.15     46.37 o 
  -3  -2   9       13.27       14.46      9.22 o 
  -2  -2   9     2464.58     2410.98     55.70 o 
  -1  -2   9     4994.09     4978.67    101.62 o 
   0  -2   9      536.37      533.06     18.74 o 
   1  -2   9     4476.07     4492.38     90.62 o 
   2  -2   9     4644.80     4671.49     89.89 o 
   3  -2   9      420.97      420.89     11.91 o 
   4  -2   9      352.52      350.76     10.48 o 
   5  -2   9     1629.81     1586.58     29.71 o 
   6  -2   9     2548.33     2420.70     51.20 o 
   7  -2   9      327.20      321.36     25.48 o 
   8  -2   9     1098.75     1087.32     60.12 o 
   9  -2   9     1986.43     2108.65    108.40 o 
  -5  -1   9       23.78       24.14     19.63 o 
  -4  -1   9     2798.08     2939.53    128.11 o 
  -3  -1   9     2553.12     2616.54     60.00 o 
  -2  -1   9       81.87       96.79     10.21 o 
  -1  -1   9     1124.18     1097.66     30.40 o 
   0  -1   9     1520.17     1503.95     35.89 o 
   1  -1   9     3312.28     3297.78     93.56 o 
   2  -1   9      506.61      546.86     21.23 o 
   3  -1   9     3413.25     3355.31     61.80 o 
   4  -1   9     7985.83     7891.25    132.67 o 
   5  -1   9      368.25      379.38      9.86 o 
   6  -1   9     1716.64     1614.56     33.18 o 
   7  -1   9     2812.49     2785.32     52.63 o 
   8  -1   9     1441.44     1431.70     34.19 o 
   9  -1   9       15.97       30.29      6.51 o 
  -5   0   9     1600.52     1636.41     62.70 o 
  -4   0   9      467.44      480.41     30.38 o 
  -3   0   9       51.20       52.65     13.45 o 
  -2   0   9     4205.79     4368.08     89.79 o 
  -1   0   9     4691.97     4682.85     94.33 o 
   0   0   9       80.34      113.20     10.23 o 
   1   0   9     7190.26     7113.26    150.30 o 
   2   0   9     2735.75     2741.22     50.07 o 
   3   0   9       85.33      114.33      8.58 o 
   4   0   9      456.48      467.52     10.52 o 
   5   0   9     2453.12     2399.35     43.80 o 
   6   0   9     3431.21     3346.03     53.16 o 
   7   0   9       38.50       43.79      4.62 o 
   8   0   9     1935.84     1882.59     38.71 o 
   9   0   9     1982.87     1984.08     44.56 o 
  -5   1   9       92.81      125.90     18.63 o 
  -4   1   9     3804.72     3697.33     97.05 o 
  -3   1   9     1809.27     1816.13     83.70 o 
  -2   1   9       69.18       65.06     10.48 o 
  -1   1   9      403.18      386.93     15.26 o 
   0   1   9     2575.48     2531.24     63.54 o 
   1   1   9     7315.63     7307.27    140.06 o 
   2   1   9       12.26       40.04      7.75 o 
   3   1   9     7598.78     7613.92    114.54 o 
   4   1   9     6125.54     6119.13     88.24 o 
   5   1   9       52.52       68.68      4.11 o 
   6   1   9     1201.79     1194.58     22.91 o 
   7   1   9     3927.90     3932.82     61.61 o 
   8   1   9     1976.29     1946.88     36.55 o 
   9   1   9      279.60      292.73     12.18 o 
  10   1   9     1841.73     1974.29     54.20 o 
  -5   2   9     1962.26     1917.18     70.04 o 
  -4   2   9     1291.73     1298.62     51.33 o 
  -3   2   9      374.31      369.61     20.36 o 
  -2   2   9     8173.44     8218.62    162.38 o 
  -1   2   9     3455.25     3256.58    102.40 o 
   0   2   9      742.37      757.36     46.28 o 
   1   2   9     4264.77     4386.05     86.79 o 
   2   2   9     1782.86     1802.63     39.99 o 
   3   2   9      946.53      949.10     21.24 o 
   4   2   9      227.74      247.38      8.40 o 
   5   2   9     3539.52     3582.26     55.58 o 
   6   2   9     2665.00     2672.87     47.36 o 
   7   2   9        1.49        8.28      5.13 o 
   8   2   9      884.68      897.39     23.29 o 
   9   2   9     2056.88     2075.69     49.83 o 
  10   2   9     1281.32     1306.06     43.57 o 
  -5   3   9      411.08      400.25     27.59 o 
  -4   3   9     2430.55     2346.80     80.35 o 
  -3   3   9      799.15      829.81     52.67 o 
  -2   3   9      365.40      393.19     17.35 o 
  -1   3   9      474.53      444.31     20.19 o 
   0   3   9     5090.53     5037.37    151.02 o 
   1   3   9     4758.54     4793.37    110.51 o 
   2   3   9     1051.18     1059.41     26.33 o 
   3   3   9     6459.77     6483.23    119.16 o 
   4   3   9     3968.57     4046.52     65.03 o 
   5   3   9       27.00       31.32      5.28 o 
   6   3   9     2186.19     2134.11     51.05 o 
   7   3   9     4681.14     4723.05    148.01 o 
   8   3   9      768.23      778.25     25.68 o 
   9   3   9      399.60      375.56     22.40 o 
  10   3   9     1164.60     1190.43     54.26 o 
  -5   4   9     2644.16     2565.80     88.98 o 
  -4   4   9     1153.26     1106.71     47.26 o 
  -3   4   9     1531.37     1453.58     55.41 o 
  -2   4   9     7565.83     7282.89    251.61 o 
  -1   4   9     1279.71     1244.62     41.36 o 
   0   4   9      906.10      900.10     43.56 o 
   1   4   9     2506.47     2482.19     62.50 o 
   2   4   9     2039.96     2010.88     52.46 o 
   3   4   9     1280.88     1263.64     30.78 o 
   4   4   9      650.38      667.25     26.82 o 
   5   4   9     4404.54     4449.79     85.61 o 
   6   4   9     2205.95     2167.61     69.47 o 
   7   4   9        0.27        5.76      6.75 o 
   8   4   9     1229.06     1242.10     53.39 o 
   9   4   9     3499.64     3578.11    118.55 o 
  -5   5   9      900.29      871.85     62.27 o 
  -4   5   9     1891.02     1824.76     68.58 o 
  -3   5   9     1152.27     1117.05     47.36 o 
  -2   5   9      791.83      801.65     39.24 o 
  -1   5   9     1341.81     1327.59     42.81 o 
   0   5   9     7523.89     7566.57    253.64 o 
   1   5   9     3038.16     3000.88     74.67 o 
   2   5   9     1531.93     1511.49     48.32 o 
   3   5   9     4385.02     4255.84    101.92 o 
   4   5   9     3285.00     3124.15     78.16 o 
   5   5   9      100.59      114.91     10.45 o 
   6   5   9     1602.57     1651.98     40.89 o 
   7   5   9     3451.20     3543.36     76.62 o 
   8   5   9      458.40      509.15     23.51 o 
   9   5   9      112.83      163.97     23.35 o 
  -4   6   9      604.68      643.63     37.42 o 
  -3   6   9     2617.48     2551.73     89.06 o 
  -2   6   9     4217.11     4091.50    129.39 o 
  -1   6   9      251.80      260.15     18.75 o 
   0   6   9      212.22      212.80     17.40 o 
   1   6   9     1374.04     1294.73     53.79 o 
   2   6   9     3442.20     3392.28     85.00 o 
   3   6   9      767.54      706.96     33.23 o 
   4   6   9     1815.45     1844.65     52.45 o 
   5   6   9     3295.52     3410.75     86.53 o 
   6   6   9     1607.88     1617.92     60.51 o 
   7   6   9       32.95       48.95     12.00 o 
   8   6   9     2490.98     2570.45     71.85 o 
   9   6   9     4471.97     4686.20    118.96 o 
  -4   7   9      896.39      942.36     68.08 o 
  -3   7   9     1590.62     1648.74     66.81 o 
  -2   7   9      406.39      419.49     30.89 o 
  -1   7   9     2609.11     2589.62     90.27 o 
   0   7   9     4769.22     4813.58    124.74 o 
   1   7   9      697.62      693.29     39.35 o 
   2   7   9     1201.42     1277.64     53.72 o 
   3   7   9     3005.63     2988.30     99.69 o 
   4   7   9     2583.39     2594.86     70.56 o 
   5   7   9       12.89       20.57     11.00 o 
   6   7   9     1933.15     2013.47     75.88 o 
   7   7   9     1936.86     2056.31    132.64 o 
   8   7   9      250.16      298.09     26.65 o 
  -3   8   9     2850.40     2875.92    148.08 o 
  -2   8   9     2588.76     2524.46     93.00 o 
  -1   8   9      609.93      626.90     39.38 o 
   0   8   9       19.73       26.26     15.87 o 
   1   8   9     2565.48     2752.81    109.23 o 
   2   8   9     4252.02     4489.54    150.45 o 
   3   8   9      401.43      425.39     23.92 o 
   4   8   9     1045.37     1108.51     67.06 o 
   5   8   9     3094.95     3335.85    163.89 o 
   6   8   9     2860.94     2900.55    150.66 o 
   7   8   9        2.96        7.10     17.82 o 
  -1   9   9     2442.81     2460.28     94.99 o 
   0   9   9     2787.58     2836.62    104.17 o 
   1   9   9      244.12      238.72     28.29 o 
   2   9   9      909.36      960.39     94.93 o 
   3   9   9     2226.92     2237.58    229.21 o 
   4   9   9     1572.73     1607.38    104.46 o 
   5   9   9       83.81       92.14     21.04 o 
   6   9   9     1442.30     1561.23     68.12 o 
   1  10   9     2444.33     2330.36     93.48 o 
   2  10   9     2134.23     2194.21    126.75 o 
   3  10   9       79.87      109.11     33.74 o 
   4  10   9      666.21      696.09     44.58 o 
   0  -5  10     1107.41     1185.71     35.60 o 
   1  -5  10     1282.41     1337.82     37.20 o 
   2  -5  10      591.05      604.07     26.72 o 
   3  -5  10      126.58      145.44     12.54 o 
   4  -5  10     1597.81     1546.69     39.83 o 
  -1  -4  10     2679.25     2831.93     66.27 o 
   0  -4  10     1769.23     1853.56     46.62 o 
   1  -4  10       75.77      101.60     11.14 o 
   2  -4  10     2291.68     2329.70     81.78 o 
   3  -4  10     1738.54     1684.36     42.03 o 
   4  -4  10      619.45      614.99     18.16 o 
   5  -4  10      942.47      877.13     21.42 o 
   6  -4  10     2965.01     2895.23     60.16 o 
  -2  -3  10      728.25      768.45     27.60 o 
  -1  -3  10      187.87      215.70     14.94 o 
   0  -3  10     1447.85     1451.81     38.22 o 
   1  -3  10     2626.90     2656.52     59.22 o 
   2  -3  10      578.79      578.54     19.72 o 
   3  -3  10     1000.12      951.70     30.89 o 
   4  -3  10     2130.34     2103.57     49.49 o 
   5  -3  10     1155.75     1103.76     25.55 o 
   6  -3  10      292.62      278.00     10.56 o 
   7  -3  10      668.70      669.62     17.81 o 
  -3  -2  10      562.84      612.48     29.22 o 
  -2  -2  10      492.92      517.95     21.77 o 
  -1  -2  10     3593.26     3643.42     78.48 o 
   0  -2  10     1196.92     1203.27     32.62 o 
   1  -2  10       20.62       32.20      7.95 o 
   2  -2  10     2155.49     2117.44     47.54 o 
   3  -2  10     3459.11     3478.56     86.48 o 
   4  -2  10      604.08      598.28     18.91 o 
   5  -2  10     2337.92     2350.59     46.80 o 
   6  -2  10     2379.01     2401.58     51.02 o 
   7  -2  10      408.28      416.59     21.70 o 
   8  -2  10       21.57       23.37     10.35 o 
  -4  -1  10     1690.79     1720.92     67.71 o 
  -3  -1  10     3042.26     2914.52     98.73 o 
  -2  -1  10      788.66      847.44     27.17 o 
  -1  -1  10       50.01       53.36      9.30 o 
   0  -1  10     2033.46     2045.10     47.25 o 
   1  -1  10     2750.63     2747.16     59.18 o 
   2  -1  10      279.96      283.68     17.22 o 
   3  -1  10      643.08      638.40     19.49 o 
   4  -1  10     1500.30     1450.69     34.66 o 
   5  -1  10     2179.03     2201.61     58.16 o 
   6  -1  10      289.66      307.99     11.54 o 
   7  -1  10     2027.04     2059.26     60.50 o 
   8  -1  10     3964.21     3998.26     75.48 o 
  -4   0  10     1228.48     1332.38     82.88 o 
  -3   0  10      337.16      355.48     25.70 o 
  -2   0  10     1277.09     1259.70     39.81 o 
  -1   0  10     3624.04     3640.24     81.34 o 
   0   0  10      993.37      971.85     26.94 o 
   1   0  10      126.16      137.96     11.65 o 
   2   0  10     4111.98     3988.89     96.02 o 
   3   0  10     4351.62     4421.40     90.37 o 
   4   0  10       86.75      101.48      6.86 o 
   5   0  10     3440.81     3378.68     62.32 o 
   6   0  10     2341.98     2384.40     49.72 o 
   7   0  10      720.65      744.24     18.44 o 
   8   0  10        7.57       20.63      6.20 o 
   9   0  10     1097.10     1159.11     31.23 o 
  -4   1  10     2011.33     2000.03    102.41 o 
  -3   1  10     2088.73     2205.41     78.44 o 
  -2   1  10      920.84      938.15     33.05 o 
  -1   1  10       25.67       20.17      8.81 o 
   0   1  10     2856.96     2832.74     71.64 o 
   1   1  10     2738.92     2707.09     68.13 o 
   2   1  10      152.95      171.28     10.03 o 
   3   1  10      392.79      413.57     18.11 o 
   4   1  10     1938.72     1952.38     38.94 o 
   5   1  10     4368.42     4419.08     96.02 o 
   6   1  10       50.51       61.69      6.67 o 
   7   1  10     4458.07     4447.35     86.06 o 
   8   1  10     3108.85     3114.54     68.38 o 
   9   1  10       26.79       34.83      8.28 o 
  -4   2  10     2437.59     2574.34    124.84 o 
  -3   2  10      140.82      153.47     18.75 o 
  -2   2  10     1744.33     1745.47     92.11 o 
  -1   2  10     3335.34     3428.23    116.80 o 
   0   2  10     1836.66     1720.47     60.78 o 
   1   2  10       99.55       99.15     10.17 o 
   2   2  10     6111.44     6073.54    118.27 o 
   3   2  10     3679.80     3746.60     76.01 o 
   4   2  10       68.76       79.85      7.70 o 
   5   2  10     2136.77     2229.26     40.77 o 
   6   2  10     1075.54     1096.60     27.30 o 
   7   2  10     1218.65     1214.54     40.45 o 
   8   2  10        8.34       11.40     10.79 o 
   9   2  10     1987.54     2024.96     59.92 o 
  -4   3  10     1079.17     1011.95     45.94 o 
  -3   3  10     1711.96     1683.98     96.26 o 
  -2   3  10      994.29      999.64     49.24 o 
  -1   3  10      328.24      324.39     22.99 o 
   0   3  10     2757.73     2708.66     89.06 o 
   1   3  10     1578.22     1546.71     73.67 o 
   2   3  10      451.96      467.43     24.05 o 
   3   3  10      344.97      367.64     14.69 o 
   4   3  10     5453.87     5518.79    121.40 o 
   5   3  10     4648.75     4688.20     84.68 o 
   6   3  10      639.70      659.77     20.68 o 
   7   3  10     4634.12     4788.92    157.73 o 
   8   3  10     1820.14     1871.58     69.65 o 
   9   3  10       36.39       38.21     16.94 o 
  -4   4  10     1846.94     1858.65     69.93 o 
  -3   4  10        2.44       25.36     13.11 o 
  -2   4  10     1901.96     1842.65     84.90 o 
  -1   4  10     3832.94     3837.33    158.45 o 
   0   4  10     1358.88     1354.63     53.15 o 
   1   4  10     1203.87     1267.86     62.76 o 
   2   4  10     6247.16     6247.10    143.60 o 
   3   4  10     1434.44     1383.30     40.09 o 
   4   4  10      232.47      250.06     15.03 o 
   5   4  10     1321.26     1281.92     38.33 o 
   6   4  10     1443.08     1450.31     36.87 o 
   7   4  10     1534.07     1559.82     59.99 o 
   8   4  10      126.80      138.86     20.34 o 
   9   4  10     2631.57     2715.95     96.00 o 
  -3   5  10     2439.75     2329.30     82.54 o 
  -2   5  10     1345.28     1358.79     74.78 o 
  -1   5  10      225.66      250.12     22.97 o 
   0   5  10     1946.02     1963.18    203.24 o 
   1   5  10     2561.34     2482.78    165.08 o 
   2   5  10     1617.53     1631.90     56.12 o 
   3   5  10      658.88      657.99     25.50 o 
   4   5  10     7197.46     7070.83    163.24 o 
   5   5  10     2877.66     2750.43     70.99 o 
   6   5  10      910.62      892.59     34.74 o 
   7   5  10     2662.83     2790.52    120.32 o 
   8   5  10     1325.21     1418.52     44.19 o 
  -3   6  10       19.77       33.21     16.13 o 
  -2   6  10     1703.75     1684.42     65.47 o 
  -1   6  10     3378.29     3471.52    243.24 o 
   0   6  10      461.03      441.05     31.20 o 
   1   6  10     2653.24     2636.01     92.51 o 
   2   6  10     4219.14     4010.49    130.07 o 
   3   6  10      234.09      211.81     15.90 o 
   4   6  10      159.11      155.78     14.58 o 
   5   6  10      634.92      637.42     27.08 o 
   6   6  10     2356.81     2419.36    136.47 o 
   7   6  10     1424.02     1495.25     58.72 o 
   8   6  10      819.64      887.29     40.80 o 
  -2   7  10      505.77      557.21     36.57 o 
  -1   7  10      212.90      257.63     34.77 o 
   0   7  10     1259.16     1230.09     56.25 o 
   1   7  10     3461.90     3322.48    114.05 o 
   2   7  10     1053.00     1105.51    100.29 o 
   3   7  10     2611.29     2637.68     71.88 o 
   4   7  10     6263.74     6331.04    166.22 o 
   5   7  10      660.06      635.56     54.61 o 
   6   7  10      931.37     1032.68     49.05 o 
   7   7  10     1764.73     1950.15     74.31 o 
  -1   8  10     3915.56     3831.92    187.36 o 
   0   8  10       69.40       62.47     26.47 o 
   1   8  10     2281.23     2444.11    171.39 o 
   2   8  10     1816.76     1917.03    223.69 o 
   3   8  10      499.84      552.62     37.39 o 
   4   8  10      128.87      112.50     21.50 o 
   5   8  10      904.72      983.00    107.91 o 
   6   8  10     3310.40     3449.85    118.39 o 
   1   9  10     3209.47     3360.18    168.29 o 
   2   9  10       99.55      109.29     23.75 o 
   3   9  10     2941.50     3147.71    386.95 o 
   4   9  10     3218.67     3551.82    205.19 o 
   0  -3  11      652.78      709.62     25.55 o 
   1  -3  11     4032.37     4191.96     89.00 o 
   2  -3  11      946.16      978.67     43.88 o 
   3  -3  11       65.73       84.93     11.77 o 
   4  -3  11      387.83      385.06     19.28 o 
   5  -3  11     1563.77     1579.69     46.07 o 
  -1  -2  11      842.07      897.55     29.11 o 
   0  -2  11     1132.57     1197.31     33.73 o 
   1  -2  11     1234.70     1256.90     40.89 o 
   2  -2  11      555.25      578.01     20.05 o 
   3  -2  11     4674.11     4706.63    141.62 o 
   4  -2  11     1208.67     1289.47     50.25 o 
   5  -2  11      403.65      406.64     19.23 o 
   6  -2  11     1592.09     1576.79     37.93 o 
  -2  -1  11     3764.71     4041.83    129.43 o 
  -1  -1  11      875.11      926.57     28.87 o 
   0  -1  11     1465.96     1508.43     38.85 o 
   1  -1  11     2370.96     2349.41     53.18 o 
   2  -1  11      605.91      630.32     24.56 o 
   3  -1  11       24.76       43.58      8.71 o 
   4  -1  11      521.17      552.81     29.25 o 
   5  -1  11     2389.55     2384.10     62.51 o 
   6  -1  11      815.25      814.58     23.39 o 
   7  -1  11      197.71      227.34     14.27 o 
  -2   0  11      141.28      154.65     19.63 o 
  -1   0  11     1135.79     1146.99     37.54 o 
   0   0  11     2410.32     2430.57     54.97 o 
   1   0  11      811.42      830.00     29.17 o 
   2   0  11     2145.56     2118.65     56.46 o 
   3   0  11     4841.20     4819.10    114.31 o 
   4   0  11      935.68      904.38     38.08 o 
   5   0  11      312.53      331.04     23.01 o 
   6   0  11     2182.16     2187.87     58.27 o 
   7   0  11     2136.98     2128.85     48.48 o 
  -2   1  11     4293.23     4230.50    134.48 o 
  -1   1  11      163.80      206.94     16.17 o 
   0   1  11     2009.62     1924.78     53.41 o 
   1   1  11     1658.68     1727.05     48.27 o 
   2   1  11      792.23      791.71     27.41 o 
   3   1  11       88.02       94.50      8.90 o 
   4   1  11     1139.71     1145.84     29.06 o 
   5   1  11     3238.85     3215.77     78.58 o 
   6   1  11      502.94      511.40     22.47 o 
   7   1  11      334.59      356.82     17.55 o 
   8   1  11     1456.04     1562.68     74.34 o 
  -3   2  11      140.37      136.05     20.32 o 
  -2   2  11       56.15       53.49     16.78 o 
  -1   2  11     1333.37     1321.19     61.57 o 
   0   2  11     3893.66     3929.63    123.16 o 
   1   2  11      512.18      546.93     28.49 o 
   2   2  11     2485.85     2444.39     79.99 o 
   3   2  11     2901.02     2901.39     61.50 o 
   4   2  11      822.32      835.89     23.71 o 
   5   2  11       71.59       85.42      8.24 o 
   6   2  11     2200.54     2180.23    128.00 o 
   7   2  11     2133.62     2236.14    128.68 o 
   8   2  11       11.69       28.90     13.89 o 
  -3   3  11     4220.19     4144.33    185.56 o 
  -2   3  11     2315.59     2395.08    148.38 o 
  -1   3  11      102.40      115.18     26.67 o 
   0   3  11     1515.39     1488.93     56.91 o 
   1   3  11     1486.87     1582.04     58.64 o 
   2   3  11     1574.92     1538.99     81.27 o 
   3   3  11       11.56       26.83      8.56 o 
   4   3  11     2724.64     2721.91     58.70 o 
   5   3  11     2524.77     2607.72     56.88 o 
   6   3  11      310.34      348.52     27.11 o 
   7   3  11      212.03      249.83     31.57 o 
   8   3  11     2748.19     2854.26    106.30 o 
  -2   4  11       51.22       57.91     16.46 o 
  -1   4  11     2868.10     3006.48    157.25 o 
   0   4  11     3417.62     3403.76    162.01 o 
   1   4  11       68.77       63.98     14.44 o 
   2   4  11     2140.46     2105.35     73.88 o 
   3   4  11     2936.85     3008.34     76.14 o 
   4   4  11     1296.98     1297.61     39.40 o 
   5   4  11      329.57      339.07     17.92 o 
   6   4  11     2952.71     2995.30     95.40 o 
   7   4  11     1566.55     1482.61     88.33 o 
   8   4  11       10.04       23.69     16.42 o 
  -2   5  11     1135.69     1123.67     69.47 o 
  -1   5  11        6.13       30.12     15.33 o 
   0   5  11      567.98      553.42     45.19 o 
   1   5  11     1750.16     1793.46    146.09 o 
   2   5  11     1843.09     1784.07     67.19 o 
   3   5  11       38.85       66.35     11.59 o 
   4   5  11     1715.65     1684.27     49.11 o 
   5   5  11     1945.46     1916.85     69.24 o 
   6   5  11      602.58      585.63     31.03 o 
   7   5  11      372.01      377.92     23.68 o 
  -1   6  11     3656.40     3718.34    210.63 o 
   0   6  11     2044.56     2101.35     95.44 o 
   1   6  11       27.99       45.52     16.71 o 
   2   6  11     2194.14     2109.89     78.31 o 
   3   6  11     2719.89     2680.86    126.10 o 
   4   6  11      823.16      819.39     41.27 o 
   5   6  11      828.10      767.33     39.32 o 
   6   6  11     2899.99     2842.07     96.71 o 
   7   6  11      962.09      975.38     43.67 o 
   0   7  11      562.00      579.21     38.71 o 
   1   7  11     2528.67     2530.23     93.62 o 
   2   7  11     1214.66     1226.49     56.16 o 
   3   7  11      189.12      228.87     24.93 o 
   4   7  11     1404.22     1380.35     59.92 o 
   5   7  11     2612.72     2721.13     96.98 o 
   6   7  11      703.88      787.36     62.28 o 
   2   8  11     1660.23     1742.33    103.39 o 
   3   8  11     2699.94     2894.20    199.13 o 
   4   8  11      365.44      402.75     52.38 o 
   1  -1  12      737.63      778.55     25.53 o 
   2  -1  12     3334.70     3403.48     72.93 o 
   3  -1  12      744.92      767.82     49.90 o 
   4  -1  12      953.32      994.76     66.18 o 
   0   0  12     2571.09     2708.09     71.70 o 
   1   0  12      590.05      611.62     21.90 o 
   2   0  12        1.61       11.67      9.39 o 
   3   0  12     1172.47     1149.64     40.94 o 
   4   0  12     3047.52     3074.51     97.30 o 
   5   0  12     1292.70     1223.04     48.32 o 
   0   1  12      142.65      168.01     15.45 o 
   1   1  12     1529.91     1645.20     70.03 o 
   2   1  12     3454.88     3481.71    176.12 o 
   3   1  12      251.88      280.13     16.19 o 
   4   1  12      865.48      881.93     38.77 o 
   5   1  12     1003.66     1025.56     42.26 o 
   6   1  12      655.48      641.17     32.38 o 
   0   2  12     1963.48     2069.42     96.34 o 
   1   2  12      481.45      468.05     28.55 o 
   2   2  12       31.05       41.78     12.24 o 
   3   2  12     1571.60     1543.68     55.41 o 
   4   2  12     3666.84     3700.59     90.55 o 
   5   2  12      338.93      352.25     24.05 o 
   6   2  12     2698.75     2457.74    117.87 o 
   0   3  12        7.91       27.66     14.21 o 
   1   3  12     3357.65     3269.81    106.63 o 
   2   3  12     2887.57     2897.50    110.18 o 
   3   3  12       18.28       31.33     12.28 o 
   4   3  12      502.35      510.95     28.70 o 
   5   3  12      779.44      795.68     33.47 o 
   6   3  12     1924.18     1844.45     97.86 o 
   0   4  12     1327.57     1359.12     56.78 o 
   1   4  12     1044.78     1036.25     46.72 o 
   2   4  12       27.86       53.68     14.85 o 
   3   4  12     3511.43     3471.64    111.82 o 
   4   4  12     3379.12     3337.77    107.08 o 
   5   4  12        4.20       25.01     11.64 o 
   6   4  12     2040.34     2178.21     72.90 o 
   0   5  12      109.51      130.27     20.68 o 
   1   5  12     2788.03     2809.09    138.07 o 
   2   5  12     1058.08     1101.68     49.39 o 
   3   5  12       31.70       37.44     14.79 o 
   4   5  12       74.82       99.68     16.88 o 
   5   5  12     1066.03     1047.45     81.64 o 
   2   6  12       94.89       90.78     19.43 o 
   3   6  12     4320.42     4450.87    144.16 o 
   4   6  12     2175.65     2197.06     81.20 o 
                                                 
